# Supplementary material for: Peroxisome Proliferator-Activated Receptor γ, but Not α or G-Protein Coupled Estrogen Receptor Drives Functioning of Postnatal Boar Testis—Next Generation Sequencing Analysis
Source: Animals (Basel). 2021 Sep 30;11(10):2868. doi: 10.3390/ani11102868 (PMC8532933; doi:10.3390/ani11102868)
Supplement: Supplementary file 1 [file animals-11-02868-s001.zip]

Archive with 1 entries (1 files):
- animals-1354414-supplementary.xlsx
