# Supplementary material for: Peroxisome Proliferator-Activated Receptor γ, but Not α or G-Protein Coupled Estrogen Receptor Drives Functioning of Postnatal Boar Testis—Next Generation Sequencing Analysis
Source: Animals (Basel). 2021 Sep 30;11(10):2868. doi: 10.3390/ani11102868 (PMC8532933; doi:10.3390/ani11102868)
Supplement: Supplementary file 1 [file animals-11-02868-s001.zip › animals-1354414-supplementary.xlsx]

## Sheet: ANOVA results
coord	gene_id	transcript_id	transcript_biotype	gene_name	mean	mean_G15	mean_KON	mean_PPARa	mean_PPARg	log2FC_KONvsG15	log2FC_PPARavsG15	log2FC_PPARgvsG15	log2FC_PPARavsKON	log2FC_PPARgvsKON	log2FC_PPARgvsPPARa	anova_pvalue	anova_fdr	post.hoc.pvalue_G15_KON	post.hoc.pvalue_G15_PPARa	post.hoc.pvalue_G15_PPARg	post.hoc.pvalue_KON_PPARa	post.hoc.pvalue_KON_PPARg	post.hoc.pvalue_PPARa_PPARg	heatmap_order	Enrichment resuls non redundant biological proceses - all genes
5:6903496-6929083	ENSSSCG00000000059	ENSSSCT00000000065	protein_coding	XRCC6	15.0058	19.9843	22.0487	10.0926	7.89741	0.141829	-0.98556	-1.33941	-1.12739	-1.48124	-0.353854	0.000361963	0.0613642	1	0.0121934	0.00202201	0.00554742	0.00103884	1	45	geneSet	description	link	size	overlap	expect	enrichmentRatio	pValue	FDR	overlapId	userId
5:6975840-6988422	ENSSSCG00000000062	ENSSSCT00000000068	protein_coding	CSDC2	163.977	206.483	168.105	142.586	138.732	-0.296663	-0.53419	-0.573725	-0.237527	-0.277062	-0.0395351	0.000737379	0.0840578	0.0640116	0.00200472	0.00128666	0.173126	0.0928396	1	51	GO:0017144	drug metabolic process	http://amigo.geneontology.org/amigo/term/GO:0017144	227	19	5.870325581395349	3.236617754254746	4.6820896687505e-6	0.0014748582456564074	396898;396969;397060;397143;407066;641309;733685;808503;808506;808507;808510;808511;808513;100048954;100153866;100155605;100157103;100302508;100519531	ENSSSCG00000014725;ENSSSCG00000018075;ENSSSCG00000009889;ENSSSCG00000018091;ENSSSCG00000007286;ENSSSCG00000018094;ENSSSCG00000018082;ENSSSCG00000018087;ENSSSCG00000018081;ENSSSCG00000010275;ENSSSCG00000038323;ENSSSCG00000009217;ENSSSCG00000035058;ENSSSCG00000039442;ENSSSCG00000006296;ENSSSCG00000015034;ENSSSCG00000004678;ENSSSCG00000031111;ENSSSCG00000001770
5:14021113-14030039	ENSSSCG00000000171	ENSSSCT00000000180	protein_coding	CKAP4	98.6343	79.1025	109.385	115.137	90.9132	0.467616	0.541553	0.200768	0.0739368	-0.266848	-0.340785	6.68699e-05	0.0302854	0.000334146	0.000114206	0.0620136	1	0.0137174	0.00294237	340	GO:0072521	purine-containing compound metabolic process	http://amigo.geneontology.org/amigo/term/GO:0072521	174	14	4.499720930232558	3.111304060200116	1.4071662575509958e-4	0.022162868556428184	396898;808503;808506;808507;808510;808511;808513;100048954;100153858;100153866;100155623;100302508;100518497;100519531	ENSSSCG00000029539;ENSSSCG00000018075;ENSSSCG00000018091;ENSSSCG00000007286;ENSSSCG00000018094;ENSSSCG00000018082;ENSSSCG00000018087;ENSSSCG00000018081;ENSSSCG00000023366;ENSSSCG00000012181;ENSSSCG00000038323;ENSSSCG00000035058;ENSSSCG00000006296;ENSSSCG00000015034
5:15570474-15592383	ENSSSCG00000000204	ENSSSCT00000000217	protein_coding	PRPF40B	13.5074	14.9896	11.8886	13.5189	13.6323	-0.334379	-0.148988	-0.136929	0.185391	0.19745	0.0120583	0.000316968	0.0577341	0.000241047	0.0407281	0.063207	0.0124389	0.00842191	1	6	GO:0022610	biological adhesion	http://amigo.geneontology.org/amigo/term/GO:0022610	299	18	7.732279069767442	2.327903563436876	6.195520119542941e-4	0.04007621502345127	396724;396840;396898;396942;397096;414737;100127488;100154373;100155091;100155660;100156029;100157103;100302016;100512419;100515870;100517028;100525326;100525894	ENSSSCG00000010280;ENSSSCG00000015835;ENSSSCG00000007675;ENSSSCG00000005625;ENSSSCG00000017251;ENSSSCG00000000647;ENSSSCG00000005267;ENSSSCG00000011747;ENSSSCG00000039442;ENSSSCG00000012679;ENSSSCG00000013041;ENSSSCG00000006296;ENSSSCG00000004744;ENSSSCG00000035772;ENSSSCG00000000293;ENSSSCG00000003839;ENSSSCG00000006590;ENSSSCG00000007116
5:18436270-18446874	ENSSSCG00000000258	ENSSSCT00000000277	protein_coding	RARG	4.05998	6.35869	3.52614	4.65337	1.70172	-0.850641	-0.450453	-1.90174	0.400189	-1.0511	-1.45129	0.000307021	0.0573737	0.0308435	0.454008	0.000298719	0.685019	0.0223422	0.00238902	116	GO:0035295	tube development	http://amigo.geneontology.org/amigo/term/GO:0035295	325	19	8.404651162790698	2.2606530160486993	6.236066816784902e-4	0.04007621502345127	396840;396942;396969;397096;397471;397628;641309;100141314;100152163;100153873;100155091;100157103;100516113;100517028;100519210;100524821;100525278;100738836;100739665	ENSSSCG00000024555;ENSSSCG00000002039;ENSSSCG00000013599;ENSSSCG00000035419;ENSSSCG00000007675;ENSSSCG00000005625;ENSSSCG00000001660;ENSSSCG00000017178;ENSSSCG00000017251;ENSSSCG00000009217;ENSSSCG00000021210;ENSSSCG00000005267;ENSSSCG00000039442;ENSSSCG00000014232;ENSSSCG00000000293;ENSSSCG00000015203;ENSSSCG00000025924;ENSSSCG00000004755;ENSSSCG00000001770
5:21191142-21201818	ENSSSCG00000000363	ENSSSCT00000000386	protein_coding	GDF11	3.96231	4.36211	5.17172	3.33039	2.98501	0.245619	-0.389332	-0.547289	-0.634952	-0.792908	-0.157957	0.000338529	0.0601362	0.277158	0.0485718	0.00738747	0.00228274	0.000537495	1	47	GO:0051674	localization of cell	http://amigo.geneontology.org/amigo/term/GO:0051674	437	23	11.301023255813954	2.0352139341158653	7.213063363336047e-4	0.04007621502345127	396659;396840;396942;396969;397121;397471;414396;494467;100127488;100141314;100152163;100153873;100154373;100155091;100157103;100513927;100515356;100515870;100516113;100517028;100519210;100525326;100738836	ENSSSCG00000024555;ENSSSCG00000010280;ENSSSCG00000002039;ENSSSCG00000035419;ENSSSCG00000014310;ENSSSCG00000007675;ENSSSCG00000001660;ENSSSCG00000017178;ENSSSCG00000017251;ENSSSCG00000021911;ENSSSCG00000005267;ENSSSCG00000007585;ENSSSCG00000039442;ENSSSCG00000013041;ENSSSCG00000004744;ENSSSCG00000039416;ENSSSCG00000031236;ENSSSCG00000000293;ENSSSCG00000006590;ENSSSCG00000025924;ENSSSCG00000004755;…
5:41424845-41508868	ENSSSCG00000000528	ENSSSCT00000000570	protein_coding	PKP2	3.14907	2.05717	3.43449	2.00531	5.09929	0.739435	-0.0368333	1.30964	-0.776268	0.570201	1.34647	0.000250667	0.0538527	0.0283359	1	0.000632696	0.025709	0.0764148	0.000590999	266	GO:0055086	nucleobase-containing small molecule metabolic process	http://amigo.geneontology.org/amigo/term/GO:0055086	229	15	5.922046511627907	2.53290817127957	7.63356476637167e-4	0.04007621502345127	396898;397040;808503;808506;808507;808510;808511;808513;100048954;100153858;100153866;100155623;100302508;100518497;100519531	ENSSSCG00000029539;ENSSSCG00000018075;ENSSSCG00000018091;ENSSSCG00000007286;ENSSSCG00000018094;ENSSSCG00000018082;ENSSSCG00000018087;ENSSSCG00000018081;ENSSSCG00000023366;ENSSSCG00000012181;ENSSSCG00000038323;ENSSSCG00000035058;ENSSSCG00000006296;ENSSSCG00000008368;ENSSSCG00000015034
5:61337863-61361280	ENSSSCG00000000633	ENSSSCT00000000680	protein_coding	YBX3	87.285	60.2329	90.2135	79.9539	118.74	0.582792	0.408618	0.979179	-0.174174	0.396387	0.570561	2.40688e-05	0.0192062	0.000835835	0.00825402	1.88564e-05	0.482318	0.0102389	0.000992574	242	GO:0055114	oxidation-reduction process	http://amigo.geneontology.org/amigo/term/GO:0055114	365	20	9.43906976744186	2.1188528629151477	0.0010113554513908607	0.04551099531258873	397040;397060;397143;403337;733685;808503;808507;808510;808511;808513;100048954;100113409;100155605;100157103;100286873;100519531;100521945;100525278;100625359;100627727	ENSSSCG00000018075;ENSSSCG00000009889;ENSSSCG00000018091;ENSSSCG00000018094;ENSSSCG00000037455;ENSSSCG00000018082;ENSSSCG00000018087;ENSSSCG00000002754;ENSSSCG00000010275;ENSSSCG00000038323;ENSSSCG00000005970;ENSSSCG00000024059;ENSSSCG00000039442;ENSSSCG00000014232;ENSSSCG00000008368;ENSSSCG00000015034;ENSSSCG00000030150;ENSSSCG00000001428;ENSSSCG00000004678;ENSSSCG00000031111
5:61799286-61810624	ENSSSCG00000000647	ENSSSCT00000000698	protein_coding	OLR1	9.52906	4.35486	12.8287	8.14926	12.7834	1.55868	0.904042	1.55357	-0.654638	-0.00511089	0.649527	0.000239986	0.0533436	0.00051416	0.0232686	0.000514924	0.0686619	1	0.0688194	221	GO:0072359	circulatory system development	http://amigo.geneontology.org/amigo/term/GO:0072359	295	17	7.628837209302326	2.228386782099744	0.0014366146887758724	0.046105171783129464	396840;396942;396969;397096;397628;414737;641309;100152163;100153873;100155091;100157103;100512419;100513927;100517028;100519210;100524821;100525278	ENSSSCG00000013599;ENSSSCG00000007675;ENSSSCG00000005625;ENSSSCG00000001660;ENSSSCG00000017178;ENSSSCG00000017251;ENSSSCG00000009217;ENSSSCG00000021911;ENSSSCG00000005267;ENSSSCG00000039442;ENSSSCG00000014232;ENSSSCG00000035772;ENSSSCG00000000293;ENSSSCG00000003839;ENSSSCG00000015203;ENSSSCG00000004755;ENSSSCG00000001770
5:62676224-62715071	ENSSSCG00000000665	ENSSSCT00000000721	protein_coding	RIMKLB	7.14703	8.51448	8.33133	6.8611	4.88121	-0.0313727	-0.311478	-0.802679	-0.280106	-0.771306	-0.491201	5.73394e-05	0.0279861	1	0.0433431	0.000103387	0.0730478	0.00013828	0.00339087	120	GO:0010648	negative regulation of cell communication	http://amigo.geneontology.org/amigo/term/GO:0010648	350	19	9.051162790697674	2.0991778006166495	0.001522366997008029	0.046105171783129464	396775;396840;397471;641309;100152163;100154763;100157103;100157105;100302508;100513927;100515870;100516113;100517028;100518125;100518302;100519531;100524751;100525894;100738836	ENSSSCG00000024555;ENSSSCG00000002039;ENSSSCG00000015835;ENSSSCG00000007675;ENSSSCG00000038323;ENSSSCG00000017251;ENSSSCG00000009217;ENSSSCG00000021911;ENSSSCG00000035058;ENSSSCG00000000633;ENSSSCG00000001009;ENSSSCG00000039442;ENSSSCG00000032601;ENSSSCG00000009850;ENSSSCG00000004744;ENSSSCG00000032381;ENSSSCG00000031866;ENSSSCG00000025924;ENSSSCG00000004755
5:64188187-64197125	ENSSSCG00000000704	ENSSSCT00000000766	protein_coding	TAPBPL	23.3457	16.617	23.6369	23.1219	30.0072	0.508383	0.4766	0.852647	-0.0317829	0.344264	0.376047	0.000363752	0.0613642	0.01005	0.0132803	0.000276679	1	0.0647968	0.0474064	324	GO:0023057	negative regulation of signaling	http://amigo.geneontology.org/amigo/term/GO:0023057	351	19	9.077023255813954	2.093197237082129	0.0015741574437133643	0.046105171783129464	396775;396840;397471;641309;100152163;100154763;100157103;100157105;100302508;100513927;100515870;100516113;100517028;100518125;100518302;100519531;100524751;100525894;100738836	ENSSSCG00000024555;ENSSSCG00000002039;ENSSSCG00000015835;ENSSSCG00000007675;ENSSSCG00000038323;ENSSSCG00000017251;ENSSSCG00000009217;ENSSSCG00000021911;ENSSSCG00000035058;ENSSSCG00000000633;ENSSSCG00000001009;ENSSSCG00000039442;ENSSSCG00000032601;ENSSSCG00000009850;ENSSSCG00000004744;ENSSSCG00000032381;ENSSSCG00000031866;ENSSSCG00000025924;ENSSSCG00000004755
5:64519186-64678840	ENSSSCG00000000712	ENSSSCT00000000775	protein_coding	VWF	19.4659	19.3641	23.6145	23.25	11.6348	0.286291	0.263848	-0.734934	-0.0224422	-1.02122	-0.998782	6.39223e-05	0.0300327	0.209664	0.28222	0.00133509	1	0.000122942	0.000144112	61
7:1882719-1909858	ENSSSCG00000001008	ENSSSCT00000001100	protein_coding	BPHL	24.6511	27.7156	24.2807	29.0099	17.5982	-0.190888	0.0658488	-0.655271	0.256737	-0.464383	-0.72112	0.000196427	0.0479359	0.42869	1	0.000580124	0.14002	0.00573823	0.00029384	109
7:1841878-1880699	ENSSSCG00000001009	ENSSSCT00000001101	protein_coding	RIPK1	6.88987	5.80446	6.57626	5.25113	9.92764	0.180105	-0.144535	0.774289	-0.32464	0.594185	0.918824	0.000754791	0.084214	1	1	0.00289955	0.352727	0.0128647	0.000964294	254
7:4862846-4915615	ENSSSCG00000001025	ENSSSCT00000001118	protein_coding	DSP	35.3438	35.895	38.9452	24.464	42.071	0.117663	-0.553123	0.229042	-0.670785	0.111379	0.782165	0.00069233	0.0826718	1	0.00942566	0.461431	0.00269184	1	0.000902229	176
7:22888775-22923014	ENSSSCG00000001229	ENSSSCT00000001329	protein_coding		13.1141	17.4965	1.76665	18.4241	14.7692	-3.30798	0.0745278	-0.244478	3.3825	3.0635	-0.319006	5.20659e-05	0.0267536	0.000139228	1	1	0.000131021	0.000272366	1	18
7:23399423-23416439	ENSSSCG00000001384	ENSSSCT00000001506	protein_coding	VARS2	10.2135	10.6689	5.58158	12.3828	12.2208	-0.93467	0.214918	0.195927	1.14959	1.1306	-0.018991	6.17971e-05	0.0293082	0.000590901	0.821603	0.98472	0.000132382	0.00014654	1	36
7:24086258-24089360	ENSSSCG00000001428	ENSSSCT00000001571	protein_coding	CYP21A2	5.01389	3.22897	6.35252	7.81829	2.65577	0.976253	1.27578	-0.281944	0.299525	-1.2582	-1.55772	0.000510359	0.0710228	0.0213198	0.00440126	1	1	0.00493149	0.00123026	363
7:25058462-25062246	ENSSSCG00000026951	ENSSSCT00000001623	protein_coding	PSMB8	10.6616	14.6645	11.884	8.47529	7.62259	-0.303307	-0.790997	-0.943979	-0.48769	-0.640672	-0.152982	0.000725832	0.0836904	0.435456	0.00429068	0.00123255	0.0703816	0.014674	1	55
7:38135666-38205657	ENSSSCG00000001660	ENSSSCT00000001851	protein_coding	PTK7	26.5804	32.9015	22.6072	30.5497	20.263	-0.54137	-0.106992	-0.699302	0.434377	-0.157932	-0.59231	0.000753552	0.084214	0.00921382	1	0.00177027	0.031035	1	0.00500461	148
7:48083569-48106041	ENSSSCG00000001770	ENSSSCT00000001983	protein_coding	CTSH	18.0571	15.6714	28.1958	18.1216	10.2397	0.847351	0.209579	-0.613956	-0.637772	-1.46131	-0.823535	0.000913277	0.0899855	0.0190425	1	0.151143	0.0824027	0.000743672	0.0332083	377
7:48431318-48442645	ENSSSCG00000001773	ENSSSCT00000001988	protein_coding	TMED3	21.1826	24.8724	20.2571	26.8226	12.7784	-0.296122	0.108903	-0.960837	0.405026	-0.664714	-1.06974	0.000234675	0.0531812	0.386167	1	0.000756431	0.10246	0.00874236	0.00033103	92
7:58780105-58809755	ENSSSCG00000001906	ENSSSCT00000002135	protein_coding	CYP1A1	2.72156	1.23011	2.753	2.56512	4.33802	1.16222	1.06024	1.81825	-0.10198	0.65603	0.75801	0.000295261	0.0563552	0.00763082	0.0150223	0.000224255	1	0.0628273	0.0295996	248
7:76174512-76185887	ENSSSCG00000002039	ENSSSCT00000002281	protein_coding	MMP14	75.9043	71.2943	85.7411	97.7447	48.8369	0.266199	0.455232	-0.545816	0.189033	-0.812015	-1.00105	0.00104151	0.0947475	0.777027	0.12931	0.0439113	1	0.00460025	0.0012343	68
7:46635902-46656451	ENSSSCG00000002627	ENSSSCT00000002915	protein_coding	GSTA4	312.735	512.04	141.862	262.667	334.37	-1.85177	-0.963022	-0.61481	0.888745	1.23696	0.348212	7.11275e-05	0.0308252	6.0689e-05	0.00560528	0.0800047	0.00959859	0.00101155	0.535681	11
6:169068-178379	ENSSSCG00000002639	ENSSSCT00000002929	protein_coding		7.53091	6.44613	7.63847	4.60726	11.4318	0.244851	-0.484525	0.826543	-0.729376	0.581692	1.31107	0.000278961	0.0554305	1	0.118638	0.00476938	0.013861	0.0342603	0.000232888	192
6:19630458-19659028	ENSSSCG00000002813	ENSSSCT00000003113	protein_coding	KATNB1	4.47344	5.6427	3.38277	6.26155	2.60675	-0.73818	0.150134	-1.11413	0.888314	-0.375955	-1.26427	0.000895907	0.0899855	0.041099	1	0.00486625	0.0142287	0.891991	0.00200412	131
6:52647438-52661459	ENSSSCG00000003105	ENSSSCT00000003444	protein_coding	SLC1A5	55.9234	42.5788	55.7896	61.2881	64.0369	0.389863	0.525473	0.58877	0.13561	0.198907	0.0632972	0.000949181	0.0908626	0.0185869	0.00292539	0.00136086	1	0.383561	1	330
6:53660329-53680228	ENSSSCG00000003129	ENSSSCT00000003470	protein_coding	ZSWIM9	2.38615	2.85642	2.55877	2.15705	1.97235	-0.15876	-0.405151	-0.534293	-0.246391	-0.375533	-0.129142	0.00092359	0.0904311	0.522738	0.00742446	0.00136561	0.115287	0.0142465	1	54
6:88715794-88717269	ENSSSCG00000003616	ENSSSCT00000004011	protein_coding	FAM167B	195.58	59.3781	150.097	130.558	442.288	1.33789	1.13668	2.89698	-0.201208	1.55909	1.7603	3.57286e-07	0.00224519	0.000101264	0.00037433	2.5965e-07	1	2.99862e-05	1.109e-05	241
6:103730622-103786929	ENSSSCG00000003694	ENSSSCT00000004093	protein_coding	EMILIN2	61.458	65.0666	67.2867	70.5701	42.9085	0.0484042	0.117139	-0.600655	0.068735	-0.649059	-0.717794	0.00103551	0.0947475	1	1	0.00560185	1	0.00360479	0.00180807	76
6:128636923-128643120	ENSSSCG00000003753	ENSSSCT00000004155	protein_coding		26.5448	11.4092	36.8055	38.3429	19.6216	1.68972	1.74876	0.782243	0.0590406	-0.907477	-0.966518	0.000187437	0.0469993	0.00053231	0.000426809	0.0805611	1	0.0210923	0.0154073	343
1:129811539-129828991	ENSSSCG00000004744	ENSSSCT00000005243	protein_coding	TYRO3	20.0339	26.2891	17.2898	15.1082	21.4485	-0.604539	-0.799128	-0.293588	-0.194589	0.310951	0.50554	0.000548398	0.0727416	0.00456973	0.000678451	0.204212	0.727956	0.159827	0.0129472	313
1:149565339-149584292	ENSSSCG00000004870	ENSSSCT00000005376	protein_coding	CNDP2	94.6104	85.4092	90.8474	83.1301	119.055	0.0890538	-0.03902	0.479165	-0.128074	0.390112	0.518185	0.00086654	0.0887224	1	1	0.00236341	0.953796	0.00918618	0.00146073	262
1:191200632-191225036	ENSSSCG00000005102	ENSSSCT00000005624	protein_coding	AEN	22.0192	18.8187	26.2837	19.1784	23.7959	0.481999	0.0273103	0.338546	-0.454689	-0.143453	0.311235	0.000734605	0.083932	0.00194121	1	0.0168683	0.00294694	0.706368	0.0280509	239
1:226414307-226432287	ENSSSCG00000005267	ENSSSCT00000005802	protein_coding	ANXA1	192.632	86.6254	189.884	127.453	366.565	1.13226	0.5571	2.08121	-0.575156	0.948952	1.52411	0.00012329	0.040544	0.00851335	0.419496	0.000132364	0.169281	0.0229079	0.000918375	246
1:248448265-248492860	ENSSSCG00000005436	ENSSSCT00000005980	protein_coding	RAD23B	67.5859	59.408	69.75	52.8347	88.351	0.231536	-0.169173	0.572588	-0.400709	0.341053	0.741762	0.000813325	0.0869207	0.413182	1	0.0050266	0.041219	0.090131	0.000920642	265
1:268371573-268384777	ENSSSCG00000005623	ENSSSCT00000006183	protein_coding		7.344	9.3866	6.11476	8.0944	5.78024	-0.618308	-0.213679	-0.699472	0.404628	-0.0811649	-0.485793	0.000112948	0.0394313	0.000560981	0.228541	0.000249213	0.00915216	1	0.00315056	145
4:10475729-10643390	ENSSSCG00000005959	ENSSSCT00000006542	protein_coding		7.32543	2.43352	9.32201	8.40461	9.14158	1.9376	1.78814	1.9094	-0.149459	-0.0281975	0.121262	0.000237151	0.0531812	0.000546641	0.00105717	0.000723759	1	1	1	347
4:14669791-14700126	ENSSSCG00000005970	ENSSSCT00000006553	protein_coding	SQLE	29.3532	17.306	41.8511	24.9743	33.2813	1.274	0.529175	0.943444	-0.744822	-0.330553	0.414269	0.000255833	0.0541243	0.000275531	0.0691489	0.00234256	0.00944112	0.406181	0.198019	232
4:89260460-89269245	ENSSSCG00000006359	ENSSSCT00000006968	protein_coding	ADAMTS4	33.2587	22.1047	56.3704	32.7164	21.8431	1.35058	0.565657	-0.0171777	-0.784925	-1.36776	-0.582835	0.0010424	0.0947475	0.00206992	0.197014	1	0.0590191	0.00227535	0.224527	375
4:99409591-99415725	ENSSSCG00000006685	ENSSSCT00000007324	protein_coding		14.0836	18.7211	17.2316	13.3026	7.07887	-0.119608	-0.49296	-1.40308	-0.373351	-1.28347	-0.910117	0.00037105	0.0617781	1	0.197286	0.000541843	0.60384	0.00112313	0.00987791	123
4:109919150-109974235	ENSSSCG00000006811	ENSSSCT00000007460	protein_coding	SLC6A17	4.3147	3.18127	4.1614	2.82737	7.08877	0.387463	-0.170145	1.15593	-0.557609	0.768468	1.32608	0.000499197	0.0699043	0.432002	1	0.00152566	0.143399	0.0193497	0.000727078	258
4:110330028-110332962	ENSSSCG00000006821	ENSSSCT00000007472	protein_coding	GSTM3	116.259	117.983	107.902	88.8447	150.308	-0.128867	-0.409225	0.349339	-0.280358	0.478206	0.758564	0.00051457	0.0710228	1	0.0220901	0.0554912	0.160533	0.00866049	0.000432305	187
4:1133398-1188132	ENSSSCG00000006958	ENSSSCT00000007623	protein_coding		15.5717	20.5842	14.9404	14.5373	12.2252	-0.462322	-0.501781	-0.751683	-0.0394595	-0.289361	-0.249902	0.000346587	0.0610421	0.00749355	0.00456217	0.000295844	1	0.10218	0.189279	170
17:8644695-8657369	ENSSSCG00000007003	ENSSSCT00000007671	protein_coding		4.34288	2.8935	4.92554	3.71766	5.8348	0.767466	0.361576	1.01187	-0.405889	0.244401	0.65029	0.000328127	0.0589128	0.0030023	0.202051	0.000421767	0.0938808	0.592382	0.00693883	270
17:11195602-11224032	ENSSSCG00000007032	ENSSSCT00000007701	protein_coding	PLAT	85.1926	67.3214	108.842	91.571	73.0357	0.693103	0.443825	0.117537	-0.249278	-0.575565	-0.326288	0.000382109	0.0621663	0.000610151	0.0116828	1	0.195115	0.00205045	0.0588267	374
17:30233933-30239692	ENSSSCG00000007116	ENSSSCT00000007788	protein_coding	CD93	25.2419	19.7741	38.8807	29.0555	13.2574	0.975446	0.555203	-0.576808	-0.420242	-1.55225	-1.13201	2.27308e-05	0.0187332	0.000754912	0.0245991	0.0218602	0.116375	2.5803e-05	0.000254733	369
17:30422929-30426682	ENSSSCG00000007123	ENSSSCT00000007795	protein_coding		43.2925	61.3311	23.3343	35.4831	53.0217	-1.39417	-0.789488	-0.210038	0.604682	1.18413	0.57945	8.00199e-06	0.0107186	1.16831e-05	0.000777449	0.671462	0.00441445	3.89079e-05	0.00575681	14
17:36387062-36487494	ENSSSCG00000007253	ENSSSCT00000007936	protein_coding	MAPRE1	2.27394	2.58292	2.47407	2.82621	1.21258	-0.0621166	0.129864	-1.09092	0.191981	-1.02881	-1.22079	7.24559e-05	0.0311218	1	1	0.000300675	0.935199	0.000471673	0.000117374	77
17:38260283-38315757	ENSSSCG00000007286	ENSSSCT00000007971	protein_coding	ACSS2	8.70754	7.75202	10.8213	10.8797	5.3772	0.481226	0.488991	-0.527716	0.00776497	-1.00894	-1.01671	0.000130347	0.0414735	0.0314071	0.0305377	0.0214324	1	0.000294057	0.000288822	71
17:47686258-47694037	ENSSSCG00000007395	ENSSSCT00000008095	protein_coding		11.7875	7.27699	9.30661	16.3192	14.2472	0.354915	1.16516	0.969262	0.810242	0.614347	-0.195895	0.00114076	0.0995632	0.673591	0.00209379	0.00657633	0.0193072	0.0775332	1	318
17:48018400-48021534	ENSSSCG00000007423	ENSSSCT00000008126	protein_coding	UBE2C	58.3898	62.8997	59.1406	41.6923	69.8266	-0.0889051	-0.593272	0.150724	-0.504367	0.239629	0.743996	0.00036844	0.0617408	1	0.00206131	0.913152	0.00599239	0.226513	0.00040465	199
17:48089785-48101515	ENSSSCG00000007435	ENSSSCT00000008138	protein_coding	PLTP	156.088	187.082	80.2757	193.461	163.533	-1.22063	0.0483746	-0.194083	1.26901	1.02655	-0.242458	0.00101128	0.0932099	0.0025166	1	1	0.00199379	0.00765647	1	16
3:17944629-17956069	ENSSSCG00000007798	ENSSSCT00000008546	protein_coding	TBC1D10B	9.83039	8.79025	10.999	9.86466	9.66759	0.3234	0.166365	0.137252	-0.157035	-0.186148	-0.029113	0.000447314	0.0671835	0.000341755	0.0252557	0.0702126	0.033529	0.0126821	1	332
3:41482363-41487535	ENSSSCG00000007978	ENSSSCT00000008741	protein_coding		10.1968	17.7481	2.18936	9.13018	11.7195	-3.01909	-0.958949	-0.598752	2.06014	2.42033	0.360197	0.000488381	0.0695521	0.000513249	0.133929	0.885444	0.0127536	0.00280061	1	7
3:58667971-58750421	ENSSSCG00000008226	ENSSSCT00000009008	protein_coding	POLR1A	11.7313	10.8537	10.213	11.1515	14.7071	-0.0877798	0.0390552	0.438326	0.126835	0.526106	0.399271	0.000861615	0.0887224	1	1	0.0040037	0.918255	0.00113091	0.00699013	294
3:59335465-59366845	ENSSSCG00000008239	ENSSSCT00000009022	protein_coding	CAPG	54.4048	40.854	55.5474	41.7914	79.4263	0.443242	0.0327287	0.959139	-0.410513	0.515897	0.92641	0.000965163	0.0908626	0.145685	1	0.00182643	0.199712	0.0667226	0.00229408	256
3:96092334-96159531	ENSSSCG00000008448	ENSSSCT00000009250	protein_coding	PREPL	7.69697	10.0551	9.72471	2.68251	8.32561	-0.0481936	-1.90626	-0.272293	-1.85807	-0.224099	1.63397	1.22098e-06	0.00361065	1	2.66743e-06	0.315849	3.34278e-06	0.609195	9.69562e-06	197
8:1533424-1554625	ENSSSCG00000008691	ENSSSCT00000009509	protein_coding	TNIP2	30.08	33.5041	26.177	34.2216	26.4173	-0.356041	0.0305681	-0.342856	0.386609	0.0131851	-0.373424	0.000260317	0.0545278	0.0025397	1	0.00329054	0.00144058	1	0.00183958	154
8:81076778-81113520	ENSSSCG00000009030	ENSSSCT00000009889	protein_coding	PRMT9	5.74847	5.7351	2.11924	4.37957	10.76	-1.43627	-0.389029	0.907783	1.04724	2.34405	1.29681	0.000938325	0.0905403	0.024627	1	0.12263	0.141529	0.000782091	0.0216303	280
8:105019589-105053563	ENSSSCG00000009113	ENSSSCT00000009980	protein_coding	METTL14	12.4455	14.7128	8.07307	13.9972	12.999	-0.86588	-0.0719303	-0.178668	0.79395	0.687212	-0.106738	0.000951599	0.0908626	0.00158962	1	1	0.00293169	0.00729705	1	20
8:118203040-118230458	ENSSSCG00000035622	ENSSSCT00000010039	protein_coding	UBE2D3	188.295	156.655	207.991	182.919	205.616	0.408936	0.223617	0.392362	-0.185318	-0.0165732	0.168745	0.000450669	0.0671835	0.000825381	0.0360098	0.00112133	0.0883793	1	0.138883	220
8:131005407-131058932	ENSSSCG00000009217	ENSSSCT00000010093	protein_coding	PKD2	19.9182	18.3931	20.2769	16.6789	24.3238	0.140675	-0.141138	0.403209	-0.281813	0.262534	0.544346	0.000287626	0.0560455	0.435811	0.470548	0.00224099	0.0211061	0.0311844	0.000289782	193
11:21164138-21222009	ENSSSCG00000009412	ENSSSCT00000010313	protein_coding	LCP1	17.9657	11.1908	17.1347	15.6117	27.9255	0.614608	0.480318	1.31927	-0.13429	0.704665	0.838955	0.000876176	0.0891671	0.0919728	0.248933	0.000729004	1	0.0291159	0.0120305	247
14:9197394-9434993	ENSSSCG00000009650	ENSSSCT00000010579	protein_coding	DOCK5	15.5796	15.1404	15.2226	10.0375	21.918	0.00781147	-0.593008	0.533713	-0.600819	0.525901	1.12672	0.000971949	0.0909206	1	0.0493732	0.053808	0.0386974	0.0689894	0.000734863	188
14:11615635-11747284	ENSSSCG00000009672	ENSSSCT00000010605	protein_coding		5.66127	5.09547	7.04782	7.62919	2.87259	0.467962	0.582314	-0.826864	0.114353	-1.29483	-1.40918	0.000975469	0.0909206	0.318965	0.151815	0.0525707	1	0.00269033	0.00157616	73
14:34409070-34513025	ENSSSCG00000009850	ENSSSCT00000010796	protein_coding	TAOK3	9.65146	8.08311	8.22199	7.92126	14.3795	0.0245777	-0.0291806	0.831032	-0.0537583	0.806454	0.860212	0.000178156	0.0459197	1	1	0.000555379	1	0.000719256	0.000437525	303
14:42062893-42145125	ENSSSCG00000009944	ENSSSCT00000010896	protein_coding	CORO1C	34.1276	28.0999	42.7366	32.2046	33.4693	0.604907	0.196702	0.252275	-0.408205	-0.352632	0.055573	0.000316349	0.0577341	0.000268214	0.197425	0.0608895	0.00387761	0.0101475	1	227
14:42223965-42259887	ENSSSCG00000009946	ENSSSCT00000010898	protein_coding	SART3	40.7024	53.5264	46.171	40.7375	22.3745	-0.213263	-0.393892	-1.2584	-0.180629	-1.04513	-0.864503	0.000163762	0.0451787	0.956685	0.173626	0.00019053	1	0.000819218	0.00271569	125
14:73800764-73807281	ENSSSCG00000010275	ENSSSCT00000011247	protein_coding	PCBD1	55.2292	60.7608	52.1244	64.1803	43.851	-0.221182	0.0789896	-0.470531	0.300171	-0.249349	-0.54952	0.000464046	0.0676951	0.137791	1	0.00202944	0.028328	0.0811893	0.00065837	141
14:74666624-74693281	ENSSSCG00000010280	ENSSSCT00000011252	protein_coding	VSIR	2.09182	2.02037	2.50595	2.58717	1.25378	0.310736	0.356757	-0.688339	0.046021	-0.999075	-1.0451	0.00022801	0.0528226	0.220791	0.120826	0.00955426	1	0.000567108	0.000390243	66
14:108772179-108805509	ENSSSCG00000010514	ENSSSCT00000011504	protein_coding	RRP12	14.3408	12.4376	12.6351	13.8796	18.4111	0.0227366	0.158258	0.565872	0.135522	0.543135	0.407613	8.09146e-05	0.0328044	1	0.267484	0.000149084	0.43228	0.00019411	0.00144678	295
3:22695767-22734261	ENSSSCG00000010798	ENSSSCT00000011814	protein_coding	GGA2	16.5824	19.9763	12.6857	19.2029	14.4649	-0.655084	-0.0569653	-0.465727	0.598119	0.189357	-0.408762	0.000616683	0.0769759	0.00151931	1	0.0133306	0.00272794	0.656645	0.0273141	143
13:26278208-26286199	ENSSSCG00000011290	ENSSSCT00000012360	protein_coding	HIGD1A	19.3845	13.0537	18.2097	17.5173	28.7572	0.480245	0.424321	1.13946	-0.055924	0.659216	0.71514	0.000149218	0.0446334	0.0375664	0.0692059	0.00011816	1	0.00464047	0.00283484	249
13:109075601-109091308	ENSSSCG00000011747	ENSSSCT00000012858	protein_coding	CLDN11	125.959	92.6172	114.297	75.7692	221.154	0.303435	-0.289668	1.2557	-0.593103	0.952264	1.54537	0.000187915	0.0469993	0.841017	0.82698	0.000988395	0.0665168	0.00640196	0.000205187	260
13:123371860-123419434	ENSSSCG00000011793	ENSSSCT00000012905	protein_coding	LIPH	21.9049	14.8734	23.458	17.5555	31.7326	0.657342	0.239188	1.09323	-0.418154	0.435886	0.85404	0.000172746	0.0459197	0.00764965	0.723441	0.000215611	0.0865438	0.058636	0.00115041	244
X:47871521-47896003	ENSSSCG00000012347	ENSSSCT00000013502	protein_coding	ALAS2	14.5674	22.5172	4.51619	19.1829	12.0534	-2.31785	-0.231207	-0.901587	2.08664	1.41626	-0.670381	0.000592082	0.0752522	0.000938162	1	0.212365	0.00158906	0.019264	0.460108	21
X:82974270-82980769	ENSSSCG00000012494	ENSSSCT00000013661	protein_coding	TIMM8A	6.15613	5.41243	5.44568	5.48669	8.27972	0.00883663	0.0196596	0.613306	0.010823	0.604469	0.593646	0.000725604	0.0836904	1	1	0.00194737	1	0.00217181	0.00244802	306
X:97300921-97356122	ENSSSCG00000012633	ENSSSCT00000013814	protein_coding	IL13RA1	75.1584	88.1261	65.4568	89.5592	57.4914	-0.429028	0.0232712	-0.616225	0.452299	-0.187197	-0.639496	0.000158555	0.0451787	0.00655881	1	0.000630082	0.00461217	0.413294	0.000476872	129
X:109306368-109421785	ENSSSCG00000012679	ENSSSCT00000013861	protein_coding	GPC4	24.4439	27.6279	17.8758	21.8862	30.3855	-0.628121	-0.336102	0.137259	0.292019	0.765379	0.473361	0.000478198	0.0689267	0.002822	0.102929	1	0.169302	0.000674344	0.0150943	279
X:111962632-111974480	ENSSSCG00000012703	ENSSSCT00000013889	protein_coding	RBMX	8.18223	10.0608	6.47144	6.77629	9.42042	-0.636579	-0.570171	-0.094876	0.0664088	0.541703	0.475295	0.000544094	0.0727416	0.00190987	0.00380581	1	1	0.00536531	0.0115033	314
2:464726-472835	ENSSSCG00000012847	ENSSSCT00000014042	protein_coding	TALDO1	259.358	196.742	218.632	243.909	378.149	0.152202	0.310038	0.942652	0.157836	0.79045	0.632614	5.25712e-06	0.00800866	0.391911	0.0153897	6.35031e-06	0.365247	2.44707e-05	0.000126304	297
2:5855111-5860253	ENSSSCG00000038918	ENSSSCT00000014140	protein_coding	CTSF	68.3002	105.893	55.7949	64.759	46.7539	-0.924402	-0.709455	-1.17945	0.214947	-0.255047	-0.469993	0.000161387	0.0451787	0.000913468	0.00505822	0.000171362	0.997247	0.677356	0.0648096	167
2:6895817-6904040	ENSSSCG00000012996	ENSSSCT00000014206	protein_coding	CDC42EP2	3.62232	1.75711	6.55664	1.99487	4.18065	1.89975	0.18309	1.25052	-1.71666	-0.649228	1.06743	0.000174253	0.0459197	0.000370315	1	0.0084103	0.000641298	0.129081	0.0178875	233
2:7886784-7909608	ENSSSCG00000013041	ENSSSCT00000014254	protein_coding	FERMT3	15.295	10.3475	8.73127	12.0833	30.0179	-0.245015	0.223733	1.53655	0.468748	1.78156	1.31281	2.10011e-05	0.0184318	1	1	8.10815e-05	0.155875	3.01334e-05	0.000262435	293
2:10814306-10824894	ENSSSCG00000013113	ENSSSCT00000014333	protein_coding	TMEM132A	12.4428	16.5461	10.5619	14.2914	8.37203	-0.647623	-0.211341	-0.982839	0.436282	-0.335216	-0.771498	0.00070474	0.0833617	0.0140597	1	0.000976678	0.123083	0.324101	0.00533419	136
2:10800547-10816519	ENSSSCG00000013114	ENSSSCT00000014334	protein_coding	SLC15A3	7.45209	6.95165	12.2963	7.626	2.93446	0.822792	0.133571	-1.24426	-0.689221	-2.06705	-1.37783	0.000274585	0.0554305	0.0512768	1	0.00906464	0.129884	0.000223689	0.0042032	378
2:18099793-18264064	ENSSSCG00000013282	ENSSSCT00000014506	protein_coding	ACCS	15.0667	16.9775	11.8349	15.5041	15.9502	-0.520574	-0.130971	-0.0900437	0.389602	0.43053	0.0409277	0.000438808	0.0664451	0.000565441	0.632614	1	0.00408871	0.00206716	1	27
2:27044737-27055453	ENSSSCG00000013307	ENSSSCT00000014533	protein_coding	LMO2	20.6571	15.364	23.4111	22.4602	21.3929	0.607636	0.547814	0.477577	-0.0598219	-0.130058	-0.0702365	0.000451859	0.0671835	0.000709883	0.00156164	0.00368106	1	1	1	357
2:40215353-40240618	ENSSSCG00000013354	ENSSSCT00000014585	protein_coding	CSRP3	69.6521	36.1239	116.855	59.9138	65.716	1.69369	0.729934	0.86329	-0.963754	-0.830398	0.133356	0.000286681	0.0560455	0.000213433	0.0408445	0.0180721	0.0103548	0.022593	1	356
2:70938787-70953543	ENSSSCG00000013598	ENSSSCT00000014852	protein_coding	KANK3	4.50071	6.46958	4.40728	5.00578	2.1202	-0.553785	-0.370077	-1.60947	0.183708	-1.05569	-1.2394	0.000860221	0.0887224	0.257418	0.965448	0.000902292	1	0.015467	0.00512003	126
2:70904531-70912974	ENSSSCG00000013599	ENSSSCT00000014853	protein_coding	ANGPTL4	86.6466	79.2105	105.914	112.507	48.9554	0.419128	0.506246	-0.694225	0.0871181	-1.11335	-1.20047	0.000183358	0.0463204	0.127581	0.0555724	0.0130347	1	0.000505763	0.000301389	72
2:68827562-68869884	ENSSSCG00000013667	ENSSSCT00000014931	protein_coding	COL5A3	32.5678	27.2446	30.1867	34.5425	38.2973	0.147944	0.342402	0.491271	0.194458	0.343327	0.148869	0.000222418	0.0524949	0.26095	0.00334347	0.000270791	0.0841647	0.00317778	0.243896	326
2:78076080-78115137	ENSSSCG00000014007	ENSSSCT00000015300	protein_coding	FLT4	7.17431	8.24739	7.05806	10.0502	3.34154	-0.224667	0.285219	-1.30343	0.509885	-1.07876	-1.58865	8.59e-05	0.0337372	1	0.73463	0.000439593	0.0785984	0.00195496	9.70272e-05	91
2:78285203-78328286	ENSSSCG00000014012	ENSSSCT00000015305	protein_coding	GFPT2	62.0544	45.8305	75.9675	65.0914	61.3283	0.729074	0.50616	0.420245	-0.222915	-0.308829	-0.0859147	0.000513156	0.0710228	0.000455294	0.00508705	0.0163102	0.338194	0.0837459	1	353
2:80251238-80263919	ENSSSCG00000014034	ENSSSCT00000015330	protein_coding	N4BP3	8.15512	9.1482	10.555	9.0863	3.83092	0.206373	-0.00979497	-1.2558	-0.216168	-1.46217	-1.246	0.000195975	0.0479359	1	1	0.000908406	1	0.000305344	0.00112376	82
2:90679000-90680838	ENSSSCG00000014133	ENSSSCT00000015437	protein_coding	RPS23	229.106	307.174	180.492	237.792	190.963	-0.76712	-0.369355	-0.685762	0.397765	0.0813581	-0.316407	5.08935e-05	0.0267536	8.16e-05	0.0117922	0.000178708	0.00742554	1	0.0264937	149
2:125593116-125607594	ENSSSCG00000014232	ENSSSCT00000015550	protein_coding	LOX	14.8351	10.7501	17.6871	10.4985	20.4047	0.718343	-0.0341718	0.924545	-0.752515	0.206202	0.958716	3.55779e-05	0.0238476	0.00105464	1	0.00017867	0.000760092	0.59031	0.000136346	273
2:129664518-129713729	ENSSSCG00000014247	ENSSSCT00000015567	protein_coding	ALDH7A1	27.4939	33.4705	20.2935	25.8864	30.325	-0.721871	-0.370697	-0.142384	0.351174	0.579488	0.228313	0.000216905	0.051679	0.000254971	0.0202318	0.93347	0.0266486	0.00117413	0.206244	9
2:137803988-137812914	ENSSSCG00000014310	ENSSSCT00000015634	protein_coding	CXCL14	10.2272	17.7682	8.84433	11.0916	3.20472	-1.00647	-0.679826	-2.47102	0.326645	-1.46455	-1.7912	0.000363313	0.0613642	0.055003	0.287811	0.000320621	1	0.014398	0.00367152	118
2:143550847-143565033	ENSSSCG00000014395	ENSSSCT00000015733	protein_coding	PCDH12	9.93306	10.9695	12.2818	12.1077	4.37322	0.163016	0.142427	-1.32674	-0.0205893	-1.48975	-1.46916	9.82135e-06	0.0115915	1	1	5.80151e-05	1	2.38197e-05	2.68e-05	85
9:3431341-3442616	ENSSSCG00000014630	ENSSSCT00000015981	protein_coding	CNGA4	4.41212	7.05571	4.09376	4.95568	1.54336	-0.785364	-0.509709	-2.19272	0.275656	-1.40736	-1.68301	0.000615954	0.0769759	0.129645	0.674684	0.000606217	1	0.0164915	0.00423234	119
9:4800561-4809453	ENSSSCG00000014725	ENSSSCT00000016076	protein_coding	HBB	1661.7	2637.34	437.017	2015.25	1557.17	-2.59332	-0.388124	-0.760156	2.2052	1.83317	-0.372032	0.000152479	0.0449394	0.000200723	1	0.297512	0.000635344	0.00196379	1	19
9:8333153-8365512	ENSSSCG00000014833	ENSSSCT00000016185	protein_coding	UCP2	53.09	24.4347	45.4879	23.2312	119.206	0.896554	-0.0728657	2.28646	-0.96942	1.3899	2.35932	0.000847477	0.0880746	0.306838	1	0.00188402	0.24085	0.0344827	0.00158807	257
9:27134056-27164731	ENSSSCG00000014965	ENSSSCT00000016326	protein_coding	ENDOD1	6.36855	5.38581	5.46932	6.44877	8.17031	0.0221972	0.259861	0.601226	0.237663	0.579029	0.341365	0.000542278	0.0727416	1	0.133013	0.000973195	0.206619	0.00131331	0.0308775	289
9:36852560-36879483	ENSSSCG00000015009	ENSSSCT00000016373	protein_coding	POGLUT3	5.08471	4.02665	6.75151	4.18855	5.37215	0.745632	0.056872	0.41592	-0.68876	-0.329712	0.359048	0.000759288	0.084214	0.001359	1	0.0497645	0.00240789	0.130199	0.108044	234
9:52083008-52097739	ENSSSCG00000015203	ENSSSCT00000016569	protein_coding	ROBO4	12.5125	10.273	16.3174	15.2534	8.20636	0.667544	0.570264	-0.32405	-0.0972805	-0.991594	-0.894314	5.46362e-05	0.0274667	0.00195384	0.00552901	0.11476	1	0.000118785	0.000254379	367
9:64062999-64073859	ENSSSCG00000015270	ENSSSCT00000016639	protein_coding	FMOD	9.01036	9.43683	7.4699	13.3529	5.7818	-0.337213	0.500779	-0.706783	0.837992	-0.369569	-1.20756	0.000964964	0.0908626	0.558756	0.159036	0.0261839	0.0102674	0.466201	0.000972373	112
9:64785569-64807056	ENSSSCG00000015276	ENSSSCT00000016645	protein_coding	ETNK2	31.1266	50.1948	25.5234	33.7741	15.0143	-0.975715	-0.571621	-1.7412	0.404093	-0.765488	-1.16958	0.000154547	0.0449394	0.00731716	0.116416	0.000135787	0.508508	0.0282492	0.00231801	115
9:73721455-73726287	ENSSSCG00000015324	ENSSSCT00000016697	lncRNA		229.691	223.628	316.649	257.107	121.38	0.501782	0.201266	-0.881574	-0.300516	-1.38336	-1.08284	0.000322245	0.058273	0.153233	1	0.0067647	0.895174	0.000350079	0.0017614	86
9:85996640-86033354	ENSSSCG00000015362	ENSSSCT00000016737	protein_coding	TSPAN13	7.94119	7.54654	11.658	9.32806	3.23211	0.627437	0.305761	-1.22334	-0.321675	-1.85078	-1.5291	0.000274241	0.0554305	0.126023	1	0.00647325	0.927299	0.000301548	0.0014383	81
9:90423077-90767487	ENSSSCG00000015379	ENSSSCT00000016754	protein_coding	DNAH11	3.48129	3.25779	2.56198	3.39157	4.71382	-0.346636	0.0580597	0.533004	0.404696	0.87964	0.474944	0.000691426	0.0826718	0.154745	1	0.0124333	0.0721073	0.000551798	0.0246028	286
9:107671152-107772269	ENSSSCG00000015444	ENSSSCT00000016825	protein_coding	LAMB1	80.8262	61.355	80.1106	79.2982	102.541	0.384812	0.370107	0.74095	-0.014705	0.356138	0.370843	0.000190747	0.0472376	0.0123911	0.0143434	0.000137728	1	0.0164665	0.0142016	243
AEMK02000697.1:196735-203555	ENSSSCG00000015835	ENSSSCT00000017243	protein_coding	DUSP26	11.7671	14.9412	12.9512	13.4831	5.69274	-0.206213	-0.148147	-1.3921	0.0580665	-1.18589	-1.24396	0.00096106	0.0908626	1	1	0.00157563	1	0.00457787	0.00415702	97
15:55491087-55508457	ENSSSCG00000015850	ENSSSCT00000017258	protein_coding	DUSP4	113.428	101.852	137.724	83.6444	130.49	0.435314	-0.284128	0.357473	-0.719442	-0.0778405	0.641602	2.71155e-05	0.0206538	0.00171611	0.0257232	0.00633095	4.89817e-05	1	0.00011682	180
15:132988594-132997750	ENSSSCG00000016285	ENSSSCT00000017733	protein_coding	ECEL1	14.8967	9.81733	17.1799	8.80713	23.7824	0.807322	-0.156658	1.27649	-0.96398	0.46917	1.43315	3.09109e-05	0.0216275	0.00394419	1	0.000158724	0.00109105	0.0771059	6.29458e-05	274
18:48312730-48388464	ENSSSCG00000016719	ENSSSCT00000018200	protein_coding	STK31	9.63655	13.1381	7.83514	9.31572	8.25723	-0.745726	-0.496018	-0.670027	0.249708	0.0756983	-0.174009	0.000766395	0.084214	0.00112623	0.0132916	0.00231865	0.427872	1	1	157
16:34045279-34113610	ENSSSCG00000016898	ENSSSCT00000018403	protein_coding		1.82241	1.39889	1.93379	1.41087	2.54608	0.467145	0.0122991	0.863994	-0.454846	0.396849	0.851695	0.00105369	0.0947608	0.0924776	1	0.00228386	0.106564	0.141848	0.00253946	264
12:4441114-4489080	ENSSSCG00000017169	ENSSSCT00000018693	protein_coding	SEC14L1	23.0981	18.3219	28.4582	20.7818	24.8304	0.635274	0.181754	0.438536	-0.45352	-0.196737	0.256783	7.52698e-05	0.0312724	9.41544e-05	0.181434	0.00129831	0.00104123	0.131389	0.0342635	230
12:5114948-5120119	ENSSSCG00000017178	ENSSSCT00000018703	protein_coding	SPHK1	168.542	213.434	135.058	174.518	151.158	-0.660209	-0.290409	-0.497727	0.3698	0.162481	-0.207318	4.83999e-05	0.0267536	5.14566e-05	0.0139636	0.000411676	0.00306385	0.230093	0.0849452	153
12:5535337-5539721	ENSSSCG00000017199	ENSSSCT00000018724	protein_coding	TRIM47	27.2558	27.0778	30.345	29.5425	22.0581	0.164347	0.12568	-0.2958	-0.0386669	-0.460147	-0.42148	0.00023802	0.0531812	0.154904	0.422841	0.00707087	1	0.000364095	0.000678509	60
12:8642158-8647315	ENSSSCG00000017251	ENSSSCT00000018780	protein_coding	SOX9	54.388	54.5651	65.9784	43.7389	53.2697	0.274017	-0.319061	-0.0346634	-0.593078	-0.30868	0.284397	0.000933428	0.0905403	0.0750371	0.0341174	1	0.00071196	0.0395178	0.0644106	175
12:14882085-14963284	ENSSSCG00000039909	ENSSSCT00000018811	protein_coding	ICAM2	14.5129	9.6857	17.347	14.5966	16.4221	0.84076	0.5917	0.761713	-0.24906	-0.0790474	0.170012	0.000897462	0.0899855	0.00141357	0.0128427	0.00250862	0.618955	1	1	213
12:17098267-17211367	ENSSSCG00000017311	ENSSSCT00000018847	protein_coding	MAPT	5.72781	6.789	2.88678	7.33326	5.9022	-1.23374	0.111256	-0.201946	1.34499	1.03179	-0.313201	0.000620849	0.077065	0.00180595	1	1	0.00102899	0.00608997	0.946003	30
12:45101531-45120438	ENSSSCG00000017777	ENSSSCT00000019349	protein_coding	FLOT2	39.3295	36.396	34.0098	30.5471	56.365	-0.0978266	-0.252745	0.631022	-0.154918	0.728849	0.883767	4.66271e-05	0.0267536	1	0.128537	0.00066943	0.730134	0.000233221	5.65235e-05	298
12:52435537-52439994	ENSSSCG00000017926	ENSSSCT00000019509	protein_coding	SLC16A13	3.54156	3.72375	5.10818	4.11267	1.22166	0.456053	0.14332	-1.60791	-0.312733	-2.06397	-1.75123	0.000666756	0.0811602	0.794054	1	0.00547338	1	0.000834468	0.00351116	88
12:52426941-52433231	ENSSSCG00000017927	ENSSSCT00000019510	protein_coding	BCL6B	16.0073	17.7707	17.4285	18.7768	10.0531	-0.0280522	0.079456	-0.821861	0.107508	-0.793809	-0.901317	0.000454376	0.0671835	1	1	0.00168817	1	0.00210435	0.000857545	95
12:53647576-53780953	ENSSSCG00000038144	ENSSSCT00000019573	protein_coding		34.263	37.931	36.4935	38.093	24.5347	-0.0557405	0.00614597	-0.628553	0.0618864	-0.572813	-0.634699	0.000603113	0.0761801	1	1	0.00153644	1	0.00291023	0.00147605	98
MT:1246-2205	ENSSSCG00000018061	ENSSSCT00000019656	Mt_rRNA		407.577	197.216	234.629	278.692	919.77	0.250603	0.498893	2.2215	0.248291	1.97089	1.7226	1.95271e-06	0.00534375	0.976534	0.0804573	3.07758e-06	0.8609	7.31786e-06	2.03523e-05	296
MT:2274-3844	ENSSSCG00000018063	ENSSSCT00000019658	Mt_rRNA		397.142	293.624	223.538	268.447	802.957	-0.393449	-0.129332	1.45135	0.264117	1.8448	1.58068	8.15305e-08	0.000650302	0.0102596	1	7.53071e-07	0.0812284	1.17732e-07	3.98578e-07	310
MT:6511-8055	ENSSSCG00000018075	ENSSSCT00000019670	protein_coding	COX1	3571.55	4171.35	2702.6	4102.51	3309.74	-0.626163	-0.0240052	-0.333795	0.602158	0.292368	-0.30979	0.000730911	0.0838912	0.00141822	1	0.0626709	0.00200177	0.108918	0.100524	33
MT:9120-9800	ENSSSCG00000018081	ENSSSCT00000019676	protein_coding	ATP6	10810.7	12529.4	9395.84	13687.7	7629.93	-0.415227	0.127562	-0.71558	0.54279	-0.300353	-0.843142	0.000108793	0.038789	0.0203749	1	0.000610066	0.00373182	0.103333	0.000180003	132
MT:9800-10583	ENSSSCG00000018082	ENSSSCT00000019677	protein_coding	COX3	7162.11	7959.13	6891.74	8723.16	5074.43	-0.207744	0.13224	-0.649367	0.339984	-0.441623	-0.781607	0.000199008	0.0481474	0.350316	1	0.000894013	0.0424203	0.0117427	0.000237742	93
MT:11359-12736	ENSSSCG00000018087	ENSSSCT00000019682	protein_coding	ND4	2296.67	2317.61	2404.68	2873.38	1591	0.0532092	0.310113	-0.542702	0.256904	-0.595911	-0.852815	0.000436669	0.0664451	1	0.158256	0.00771418	0.294025	0.00470278	0.000393384	94
MT:12935-14755	ENSSSCG00000018091	ENSSSCT00000019686	protein_coding	ND5	1322.06	1347.23	1351.66	1559.87	1029.5	0.00473969	0.21143	-0.388057	0.20669	-0.392797	-0.599487	0.000132268	0.0418199	1	0.0793663	0.00236474	0.0888081	0.0021737	0.000111861	59
MT:15342-16481	ENSSSCG00000018094	ENSSSCT00000019689	protein_coding	CYTB	1153.01	1104.11	1424.13	1299.23	784.566	0.367197	0.234769	-0.492917	-0.132428	-0.860114	-0.727686	0.000175301	0.0459197	0.0460319	0.357298	0.00926711	1	0.000212818	0.000752883	80
7:98718456-98772198	ENSSSCG00000021606	ENSSSCT00000022285	protein_coding	FLVCR2	7.66629	11.7574	3.86403	8.5763	6.46747	-1.60539	-0.455138	-0.862292	1.15025	0.743096	-0.407154	0.000871885	0.0890883	0.000846512	0.509526	0.0385977	0.0080146	0.0853055	0.775824	28
10:10116008-10128719	ENSSSCG00000027882	ENSSSCT00000022625	protein_coding	C1orf115	34.0067	48.8876	37.8105	31.2779	18.0507	-0.370684	-0.644327	-1.43741	-0.273644	-1.06673	-0.793087	0.00036214	0.0613642	0.442241	0.0482008	0.000342449	1	0.00288901	0.0179065	122
8:56231771-56285014	ENSSSCG00000022955	ENSSSCT00000023257	protein_coding	POLR2B	34.943	38.9046	36.0548	33.326	31.4864	-0.109751	-0.223291	-0.30521	-0.11354	-0.19546	-0.0819193	0.000710227	0.0836274	0.237987	0.00650005	0.00084528	0.213927	0.0151916	0.655955	58
5:6719487-6784672	ENSSSCG00000026092	ENSSSCT00000023268	protein_coding	SREBF2	42.4935	34.1001	46.8656	39.8168	49.1916	0.458752	0.2236	0.528637	-0.235152	0.0698846	0.305037	0.000485332	0.0693142	0.00201792	0.124899	0.00077305	0.0887291	1	0.0238338	222
13:70757267-70830388	ENSSSCG00000011609	ENSSSCT00000023278	protein_coding	FBLN2	40.2995	33.5442	28.3435	63.4623	35.8482	-0.243045	0.919836	0.095836	1.16288	0.338881	-0.824	0.000642912	0.0792169	1	0.00382218	1	0.00072588	0.487451	0.00685776	1
12:26678209-26694271	ENSSSCG00000028019	ENSSSCT00000023663	protein_coding	LRRC59	37.7134	23.8883	46.0917	40.6039	40.2695	0.948202	0.765313	0.75338	-0.182889	-0.194822	-0.0119331	0.00110867	0.0979523	0.0015041	0.00583917	0.00659219	1	1	1	358
2:13619716-13629224	ENSSSCG00000029059	ENSSSCT00000023703	protein_coding	SSRP1	106.91	118.711	100.446	102.913	105.571	-0.241035	-0.206033	-0.169235	0.0350024	0.0717999	0.0367976	9.6944e-06	0.0115915	1.26143e-05	4.07605e-05	0.000176631	0.732861	0.0429563	0.604966	155
17:34582440-34589308	ENSSSCG00000023298	ENSSSCT00000023746	protein_coding	SRXN1	93.394	61.303	108.918	64.7183	138.637	0.829208	0.0782145	1.17728	-0.750994	0.348073	1.09907	0.000252112	0.0539327	0.0067237	1	0.000651391	0.012677	0.422213	0.00107517	251
13:138018447-138105545	ENSSSCG00000028475	ENSSSCT00000024440	protein_coding	KPNA1	13.1519	13.0539	13.887	11.1833	14.4835	0.0892543	-0.223127	0.14993	-0.312381	0.0606755	0.373057	0.000909261	0.0899855	0.910218	0.0283818	0.179164	0.00362501	1	0.00111861	203
10:23788280-23796776	ENSSSCG00000024061	ENSSSCT00000024604	protein_coding	TNNI1	5.08184	6.05292	2.99728	2.82785	8.44929	-1.01398	-1.09793	0.481198	-0.0839499	1.49517	1.57912	0.000214421	0.0513304	0.0111646	0.00783517	0.293324	1	0.000765532	0.000582735	316
9:22903973-22960529	ENSSSCG00000027093	ENSSSCT00000024828	protein_coding	FOLH1B	27.8282	33.2718	29.7663	35.5534	12.7211	-0.160621	0.0956875	-1.38708	0.256309	-1.22646	-1.48277	0.000144129	0.0444517	1	1	0.000450168	1	0.00106873	0.000260631	90
5:63745476-63751469	ENSSSCG00000026812	ENSSSCT00000025035	protein_coding	EMG1	93.4864	105.854	113.267	74.6375	80.1875	0.0976559	-0.504098	-0.400622	-0.601754	-0.498278	0.103477	6.82037e-05	0.0303065	1	0.000670874	0.00308429	0.000188132	0.000702521	1	50
15:96474267-96490016	ENSSSCG00000026618	ENSSSCT00000025082	protein_coding	CAVIN2	4.809	6.03218	4.00502	5.61766	3.58115	-0.590871	-0.102712	-0.752256	0.488159	-0.161385	-0.649544	8.97156e-05	0.0344358	0.00120877	1	0.000230844	0.0045728	0.757705	0.000696991	134
6:53423563-53443224	ENSSSCG00000023371	ENSSSCT00000025210	protein_coding	EHD2	18.2015	20.289	18.8731	21.1125	12.5314	-0.104367	0.0574043	-0.695148	0.161771	-0.590781	-0.752552	0.000319936	0.0580643	1	1	0.000939427	0.943287	0.00290229	0.000551131	105
15:44918066-44925867	ENSSSCG00000024555	ENSSSCT00000025252	protein_coding	ING2	6.17612	7.74932	6.99446	5.75555	4.20514	-0.147856	-0.429115	-0.881917	-0.281259	-0.734061	-0.452802	0.000849722	0.0880767	1	0.0643464	0.0010795	0.359839	0.0037695	0.0719136	56
12:19870312-19879230	ENSSSCG00000024059	ENSSSCT00000025302	protein_coding	VAT1	135.954	117.371	132.823	127.906	165.715	0.178433	0.124008	0.497628	-0.0544247	0.319196	0.37362	0.000117128	0.0400563	0.0735395	0.349944	0.000115171	1	0.00260984	0.000870618	240
6:103409715-103424769	ENSSSCG00000003691	ENSSSCT00000025362	protein_coding	MYL12A	43.1031	31.2373	44.0072	35.7791	61.3886	0.494467	0.195846	0.974699	-0.298621	0.480232	0.778854	0.00037598	0.0619714	0.0314759	1	0.000445979	0.275492	0.0402738	0.00196697	245
2:9066240-9066940	ENSSSCG00000024917	ENSSSCT00000025514	pseudogene		7.25469	1.01631	13.493	9.46486	5.0446	3.7308	3.21924	2.3114	-0.511558	-1.4194	-0.907842	0.000176242	0.0459197	0.00022408	0.000688158	0.00849407	1	0.0554029	0.345342	333
AEMK02000297.1:102926-133426	ENSSSCG00000021494	ENSSSCT00000025526	protein_coding	CDC25A	6.4333	8.02862	5.37881	5.19826	7.12751	-0.577864	-0.627124	-0.171753	-0.0492592	0.406111	0.45537	0.000679187	0.082275	0.00289943	0.00176517	0.732995	1	0.0265743	0.0145371	312
10:22715735-22865355	ENSSSCG00000024975	ENSSSCT00000026077	protein_coding	NR5A2	29.9992	25.197	38.0708	18.4731	38.2559	0.595434	-0.447823	0.602432	-1.04326	0.00699737	1.05025	0.00109093	0.0968076	0.0764895	0.220847	0.0701949	0.00274139	1	0.00256677	178
8:30725288-30759326	ENSSSCG00000030150	ENSSSCT00000026582	protein_coding	UGDH	18.5253	13.011	20.9185	19.8127	20.3592	0.685054	0.606697	0.64595	-0.0783562	-0.0391032	0.039253	0.000465746	0.0676951	0.00098303	0.00212757	0.00148881	1	1	1	350
6:64301199-64311784	ENSSSCG00000026626	ENSSSCT00000026616	protein_coding	RER1	20.9327	14.8965	24.4981	22.8795	21.4569	0.717696	0.619084	0.526466	-0.0986122	-0.19123	-0.0926182	0.000675361	0.0820091	0.000908277	0.00262278	0.00758045	1	0.605857	1	349
2:25420665-25423166	ENSSSCG00000025588	ENSSSCT00000027305	protein_coding	FJX1	13.1076	7.18121	13.399	18.5177	13.3324	0.89983	1.3666	0.892638	0.466773	-0.00719241	-0.473966	0.00016061	0.0451787	0.0028426	0.000133696	0.00299589	0.0863023	1	0.0806026	321
1:99044071-99048410	ENSSSCG00000035007	ENSSSCT00000027450	protein_coding	RPL17-C18orf32	1073.45	1470.81	831.774	1026.96	964.242	-0.822347	-0.518236	-0.609144	0.304112	0.213203	-0.0909086	2.0533e-05	0.0184318	1.90094e-05	0.000594774	0.000185321	0.016342	0.101402	1	163
7:36379543-36386353	ENSSSCG00000023366	ENSSSCT00000027862	protein_coding	OARD1	47.4191	58.8497	38.4675	43.9708	48.3883	-0.613393	-0.420488	-0.282376	0.192904	0.331017	0.138112	0.000561434	0.073693	0.000510669	0.00655239	0.0608786	0.296152	0.0257959	0.856694	156
17:30451711-30454677	ENSSSCG00000029289	ENSSSCT00000028082	protein_coding		1007.7	1084.42	607.959	1043.91	1294.5	-0.834873	-0.0549182	0.255476	0.779955	1.09035	0.310394	0.00017763	0.0459197	0.00123648	1	0.534757	0.00206078	0.000192578	0.25826	37
8:19201352-19238335	ENSSSCG00000027340	ENSSSCT00000028294	protein_coding	PI4K2B	10.4371	7.74954	11.9637	9.99161	12.0435	0.626481	0.366606	0.636068	-0.259875	0.00958709	0.269462	0.000740733	0.0841334	0.00158879	0.0451568	0.00150383	0.180301	1	0.166724	218
5:13804930-13926604	ENSSSCG00000000169	ENSSSCT00000028672	protein_coding	POLR3B	8.42098	6.49042	7.28051	8.87423	11.0388	0.165729	0.45131	0.766196	0.285581	0.600467	0.314886	0.000566645	0.073799	1	0.0225584	0.000735602	0.170388	0.00324862	0.123053	325
14:42179813-42197378	ENSSSCG00000027124	ENSSSCT00000028880	protein_coding		4.06416	4.25547	3.45761	7.18008	1.36346	-0.299542	0.754682	-1.64204	1.05422	-1.3425	-2.39672	0.000361584	0.0613642	1	0.14263	0.00567525	0.0304032	0.022191	0.000294659	110
1:139451536-139491509	ENSSSCG00000004822	ENSSSCT00000028916	protein_coding	ALDH1A3	30.7879	13.7042	44.6203	44.6163	20.2108	1.70308	1.70296	0.560512	-0.000127181	-1.14257	-1.14245	2.85464e-05	0.0209022	8.91916e-05	9.09847e-05	0.0842397	1	0.00165403	0.00169998	342
3:8523449-8528739	ENSSSCG00000027466	ENSSSCT00000029137	protein_coding	PCOLCE	58.1473	58.4076	69.1368	74.2095	30.8354	0.243296	0.345448	-0.921571	0.102151	-1.16487	-1.26702	0.000154649	0.0449394	0.858665	0.342848	0.00236468	1	0.000436735	0.000251692	75
12:60617648-60633272	ENSSSCG00000028712	ENSSSCT00000029362	protein_coding	ATPAF2	40.3541	33.5046	36.683	30.8155	60.4134	0.130751	-0.120706	0.850509	-0.251457	0.719758	0.971215	6.47597e-05	0.0301444	1	1	0.000247696	0.24045	0.000827483	9.10701e-05	261
3:18087500-18091798	ENSSSCG00000027629	ENSSSCT00000029641	protein_coding	CDIPT	28.581	40.3802	23.8898	26.8045	23.2496	-0.75725	-0.591173	-0.796443	0.166077	-0.039193	-0.20527	5.19258e-05	0.0267536	0.000133978	0.000778304	9.32584e-05	0.551329	1	0.276691	159
1:187307660-187336523	ENSSSCG00000022299	ENSSSCT00000030515	protein_coding	ACTR10	7.30841	8.17933	6.65791	7.24515	7.15126	-0.296913	-0.174966	-0.193785	0.121947	0.103128	-0.0188188	0.00013349	0.0419425	0.000108188	0.00417146	0.00214559	0.0365252	0.084949	1	166
6:49710933-49723624	ENSSSCG00000030182	ENSSSCT00000030680	protein_coding	DEDD2	15.0997	18.5421	8.4652	18.3799	15.0114	-1.13119	-0.0126757	-0.304749	1.11852	0.826442	-0.292073	0.00105215	0.0947608	0.00195353	1	0.867263	0.00240168	0.0141504	1	31
X:42704029-42707577	ENSSSCG00000021591	ENSSSCT00000030983	protein_coding		50.4905	43.8347	45.9407	44.4387	67.748	0.0676984	0.0197422	0.628105	-0.0479563	0.560407	0.608363	0.000311598	0.0575906	1	1	0.000708381	1	0.00155105	0.000879209	291
16:27537885-27631130	ENSSSCG00000021208	ENSSSCT00000031007	protein_coding	SELENOP	22.0223	28.4425	16.7202	30.2078	12.7187	-0.766457	0.0868729	-1.1611	0.85333	-0.394638	-1.24797	9.25607e-05	0.0347255	0.0069418	1	0.000411144	0.00300757	0.193658	0.000218865	140
14:28257027-28261374	ENSSSCG00000029226	ENSSSCT00000031057	protein_coding	UBC	7.51107	8.16513	9.1919	8.28583	4.40143	0.170886	0.0211704	-0.891505	-0.149716	-1.06239	-0.912676	8.52847e-06	0.0107186	0.474728	1	5.27089e-05	0.673949	1.31497e-05	4.45148e-05	84
9:20181235-20280211	ENSSSCG00000021210	ENSSSCT00000031507	protein_coding	HIKESHI	4.05753	2.82069	5.57776	3.69863	4.13304	0.983635	0.390941	0.551155	-0.592694	-0.432481	0.160214	0.000146477	0.0444728	0.000117807	0.0620568	0.00794122	0.00307316	0.0203236	1	228
X:124840521-124866663	ENSSSCG00000029443	ENSSSCT00000031565	protein_coding	TKTL1	91.7601	114.559	98.8387	82.6	71.0429	-0.212938	-0.471872	-0.689325	-0.258934	-0.476387	-0.217453	0.000161059	0.0451787	0.186012	0.00257361	0.000186925	0.0831491	0.00251631	0.180417	57
15:118857479-118878522	ENSSSCG00000025924	ENSSSCT00000032259	protein_coding	IGFBP5	10.8275	4.39792	20.3886	15.8389	2.68449	2.21287	1.84858	-0.712174	-0.364288	-2.92504	-2.56075	2.91571e-06	0.00563763	5.1518e-05	0.000209495	0.127205	0.728088	7.65482e-06	2.30867e-05	368
9:8810722-8821817	ENSSSCG00000029323	ENSSSCT00000032428	protein_coding	KCNE3	9.83588	8.14734	8.27225	18.1415	4.78243	0.0219495	1.15489	-0.768585	1.13294	-0.790534	-1.92348	0.000165758	0.0451787	1	0.00399331	0.0538774	0.00380721	0.0571552	0.000130773	113
4:103613177-103623227	ENSSSCG00000006732	ENSSSCT00000033116	protein_coding	TRIM45	26.3596	18.1571	32.4047	24.2023	30.6742	0.835672	0.414615	0.756493	-0.421057	-0.0791789	0.341878	0.00043747	0.0664451	0.000731657	0.0495151	0.00130959	0.0533107	1	0.12412	209
4:125110150-125310782	ENSSSCG00000006911	ENSSSCT00000033701	protein_coding	TGFBR3	12.6668	16.3891	10.3091	17.0759	6.89297	-0.668816	0.059225	-1.24954	0.728041	-0.580724	-1.30876	1.97135e-05	0.0183665	0.00424943	1	5.82601e-05	0.00259058	0.0120444	4.25783e-05	138
16:46511499-46520660	ENSSSCG00000016958	ENSSSCT00000033882	protein_coding	PIK3R1	14.0124	9.62993	11.9704	12.6095	21.8397	0.313868	0.388913	1.18135	0.0750449	0.867485	0.79244	0.000814642	0.0869207	0.724879	0.322873	0.000826613	1	0.00582903	0.0113734	290
7:22888583-22962547	ENSSSCG00000001229	ENSSSCT00000034266	protein_coding		17.0532	21.6086	26.7841	10.6891	9.13103	0.309771	-1.01547	-1.24276	-1.32524	-1.55253	-0.227284	0.000411957	0.0647755	1	0.0140223	0.0048825	0.00282752	0.00113655	1	48
7:23265562-23267042	ENSSSCG00000027607	ENSSSCT00000034652	protein_coding	IER3	103.145	66.9938	142.241	94.8222	108.523	1.08624	0.501197	0.695899	-0.585041	-0.390338	0.194702	0.00110292	0.097616	0.000942274	0.0843373	0.0161293	0.0454003	0.261883	1	229
6:13266060-13282567	ENSSSCG00000002720	ENSSSCT00000034776	protein_coding		4.36697	1.71501	5.64865	4.56474	5.53946	1.71969	1.41232	1.69153	-0.307373	-0.0281599	0.279214	0.000931746	0.0905403	0.00188922	0.00732048	0.00222624	1	1	1	225
1:268306120-268343827	ENSSSCG00000005625	ENSSSCT00000035446	protein_coding	ENG	29.0517	36.1095	27.1098	31.796	21.1915	-0.413561	-0.18353	-0.768891	0.230031	-0.355331	-0.585361	0.000432933	0.0664451	0.0229899	0.666556	0.000467427	0.3373	0.0600291	0.003112	135
4:96209551-96210602	ENSSSCG00000006590	ENSSSCT00000036517	protein_coding	S100A8	9.866	6.3966	11.2681	15.5295	6.26973	0.81687	1.27964	-0.0289012	0.462767	-0.845771	-1.30854	0.00084048	0.0878432	0.037385	0.00228299	1	0.367131	0.0384943	0.00233607	360
14:131621940-131849899	ENSSSCG00000037530	ENSSSCT00000036683	protein_coding	TACC2	7.69048	7.59266	5.91955	6.18197	11.0677	-0.359117	-0.296539	0.543682	0.0625783	0.9028	0.840221	0.000276845	0.0554305	0.111858	0.252509	0.0122557	1	0.00044545	0.000746214	284
6:95382307-95399044	ENSSSCG00000003660	ENSSSCT00000036802	protein_coding	PABPC4	104.722	106.803	90.269	96.0924	125.725	-0.242649	-0.152458	0.235316	0.0901912	0.477965	0.387773	0.000390543	0.0630745	0.0325182	0.27836	0.041483	1	0.000464811	0.00202731	281
4:35975541-36009777	ENSSSCG00000006062	ENSSSCT00000037127	protein_coding	YWHAZ	92.6065	68.7826	107.677	71.4797	122.486	0.646597	0.0554899	0.832505	-0.591108	0.185907	0.777015	0.000119683	0.0403806	0.00234301	1	0.00038094	0.00416514	0.698489	0.000611889	271
18:33198006-33220506	ENSSSCG00000016646	ENSSSCT00000037209	protein_coding	IFRD1	38.1937	29.5371	46.4487	38.3492	38.4398	0.653108	0.376668	0.380071	-0.27644	-0.273037	0.00340309	0.000716878	0.0836274	0.000561813	0.0185037	0.0176049	0.101189	0.10697	1	354
7:94789887-95171117	ENSSSCG00000002332	ENSSSCT00000037538	protein_coding	SIPA1L1	14.2239	11.2749	13.5365	10.3323	21.7521	0.263745	-0.125946	0.948043	-0.389691	0.684298	1.07399	0.000750652	0.084214	0.853028	1	0.00241192	0.261321	0.0185059	0.00104502	263
1:139730721-139804583	ENSSSCG00000004825	ENSSSCT00000037748	protein_coding	CHSY1	31.2747	24.7129	35.6141	29.385	35.3868	0.527181	0.249812	0.517944	-0.277369	-0.00923724	0.268132	0.000864638	0.0887224	0.00192725	0.127308	0.00204721	0.0818212	1	0.0887881	223
4:100951507-101150198	ENSSSCG00000006709	ENSSSCT00000038464	protein_coding	NOTCH2	44.153	40.6288	38.8104	34.9935	62.1794	-0.0660594	-0.215418	0.613934	-0.149359	0.679993	0.829352	0.000168054	0.0451787	1	0.410861	0.00165851	1	0.000869339	0.000210498	300
4:122504433-122528099	ENSSSCG00000006887	ENSSSCT00000038549	protein_coding	CNN3	229.039	191.647	251.5	224.72	248.289	0.392111	0.229682	0.373573	-0.16243	-0.018538	0.143892	0.000847949	0.0880746	0.00145498	0.0391857	0.00211616	0.185037	1	0.314188	224
2:126840266-126930483	ENSSSCG00000014239	ENSSSCT00000038553	protein_coding	CEP120	6.70943	7.86723	6.24454	5.59023	7.13571	-0.333259	-0.492948	-0.140799	-0.159688	0.19246	0.352149	0.000901884	0.0899855	0.013466	0.00110659	0.58541	0.41061	0.208767	0.0099563	311
5:47729751-47847454	ENSSSCG00000000559	ENSSSCT00000038738	protein_coding	RASSF8	5.2268	5.18736	5.16468	4.30149	6.2537	-0.00632154	-0.270163	0.26971	-0.263842	0.276031	0.539873	0.000713812	0.0836274	1	0.0444493	0.0372804	0.0509576	0.032608	0.000533513	189
6:20223871-20265572	ENSSSCG00000021911	ENSSSCT00000038980	protein_coding	NDRG4	30.2848	29.9473	31.3741	20.995	38.8229	0.067145	-0.512384	0.374479	-0.579529	0.307334	0.886863	0.000425366	0.0657969	1	0.012423	0.0751159	0.006148	0.173417	0.000351228	202
12:35933296-36064288	ENSSSCG00000017668	ENSSSCT00000039134	protein_coding	VMP1	7.17036	6.12722	9.7127	4.61011	8.2314	0.66464	-0.410431	0.425907	-1.07507	-0.238733	0.836337	2.70367e-05	0.0206538	0.000993755	0.0262651	0.0177398	3.41453e-05	0.254351	0.000231937	181
9:60712420-60785901	ENSSSCG00000022192	ENSSSCT00000039276	protein_coding	NCAPD3	8.50236	8.01133	9.81663	5.56146	10.62	0.293186	-0.526577	0.406673	-0.819763	0.113488	0.93325	0.00105816	0.0949924	0.469834	0.0509364	0.144624	0.00350723	1	0.00148805	177
13:140136158-140369574	ENSSSCG00000011889	ENSSSCT00000039364	protein_coding	GSK3B	9.89367	8.53668	10.2859	8.24027	12.5118	0.268927	-0.0509841	0.551542	-0.319911	0.282615	0.602526	0.000995315	0.0923182	0.162219	1	0.00300006	0.0765323	0.11637	0.0017197	252
17:62869870-62871748	ENSSSCG00000037865	ENSSSCT00000039616	protein_coding	SOX18	8.98715	9.17453	12.4763	10.4286	3.86917	0.443481	0.184845	-1.24561	-0.258636	-1.68909	-1.43045	2.12652e-05	0.0184318	0.0944307	1	0.000302528	0.682616	2.6764e-05	0.000100889	83
X:20518671-20594991	ENSSSCG00000012181	ENSSSCT00000039647	protein_coding	PDK3	3.83522	5.81063	3.0729	3.78651	2.67084	-0.919096	-0.617828	-1.1214	0.301268	-0.202304	-0.503572	0.000611229	0.0769759	0.0024502	0.025256	0.000758973	0.619612	1	0.113994	169
4:70887105-70928741	ENSSSCG00000033144	ENSSSCT00000039964	protein_coding	YTHDF3	15.4059	10.2252	22.1217	16.4986	12.7781	1.11333	0.69021	0.32154	-0.423121	-0.791791	-0.36867	3.54017e-05	0.0238476	3.73339e-05	0.00116075	0.100668	0.0254114	0.000451891	0.0512543	335
AEMK02000423.1:68318-72029	ENSSSCG00000038869	ENSSSCT00000040165	protein_coding	APLNR	13.2449	21.1776	11.8511	15.0168	4.93417	-0.837516	-0.495967	-2.10166	0.341549	-1.26415	-1.60569	0.000235061	0.0531812	0.0691908	0.489735	0.000230757	1	0.0073236	0.00164222	108
15:112306760-112459401	ENSSSCG00000016151	ENSSSCT00000040998	protein_coding	MAP2	4.20798	2.1743	4.23248	2.06861	8.35652	0.960949	-0.0718939	1.94235	-1.03284	0.981401	2.01424	0.000356581	0.0613642	0.0773104	1	0.000819743	0.0666446	0.0405307	0.000741443	267
15:31707555-31785526	ENSSSCG00000029536	ENSSSCT00000041146	protein_coding	SCTR	11.6797	7.43655	23.2823	9.76589	6.23418	1.64653	0.393119	-0.254433	-1.25341	-1.90096	-0.647551	0.000687377	0.0824721	0.00244766	1	1	0.0110313	0.000922477	0.395541	379
2:76339470-76401965	ENSSSCG00000013457	ENSSSCT00000041345	protein_coding	DOT1L	11.7182	8.87645	13.0389	11.1526	13.8047	0.554772	0.329326	0.637109	-0.225446	0.0823372	0.307783	0.00106538	0.0953136	0.0038474	0.0755262	0.00149026	0.351253	1	0.0965646	204
8:55862193-55869518	ENSSSCG00000008898	ENSSSCT00000042235	protein_coding		7.27091	5.17758	9.87468	8.6947	5.33668	0.931456	0.747858	0.0436645	-0.183598	-0.887791	-0.704193	1.35767e-05	0.0136506	5.37667e-05	0.00028179	1	0.477023	7.34904e-05	0.000411385	371
4:111392320-111467293	ENSSSCG00000006850	ENSSSCT00000042362	protein_coding	FAM102B	8.75933	8.30282	7.95907	7.55351	11.2219	-0.0610015	-0.136455	0.434643	-0.0754533	0.495645	0.571098	0.000937072	0.0905403	1	1	0.00801317	1	0.00345877	0.00135832	305
X:20220853-20273565	ENSSSCG00000021322	ENSSSCT00000042462	protein_coding		2.83264	3.38793	2.7898	1.93738	3.21547	-0.280241	-0.806293	-0.075373	-0.526052	0.204868	0.73092	0.000581227	0.0749216	0.220761	0.000831084	1	0.0158542	0.682245	0.001799	198
3:68582150-68584600	ENSSSCG00000035061	ENSSSCT00000042791	protein_coding	WBP1	35.056	41.8852	27.1524	33.2251	37.9614	-0.62536	-0.334167	-0.141906	0.291192	0.483453	0.192261	0.000725034	0.0836904	0.000810618	0.0374416	0.936481	0.082592	0.00462057	0.405928	10
4:110819427-110845493	ENSSSCG00000034360	ENSSSCT00000043262	protein_coding	CELSR2	4.30243	4.35651	3.91984	3.17671	5.75666	-0.152377	-0.455638	0.402061	-0.303261	0.554438	0.857699	0.00100412	0.0929638	1	0.0519978	0.0645384	0.291196	0.0131206	0.000862693	191
6:82401188-82483724	ENSSSCG00000038994	ENSSSCT00000043589	protein_coding	CLIC4	182.756	164.29	194.001	155.49	217.244	0.239816	-0.0794227	0.403071	-0.319239	0.163254	0.482494	0.000237103	0.0531812	0.0338747	1	0.00140028	0.00630709	0.20495	0.000395911	278
3:18467778-18489092	ENSSSCG00000034927	ENSSSCT00000043632	protein_coding		139.188	159.209	137.86	125.375	134.306	-0.207724	-0.344679	-0.245398	-0.136955	-0.0376731	0.0992815	0.000916405	0.0899855	0.0205894	0.000850356	0.00781874	0.169816	1	0.528645	42
2:89954143-90263286	ENSSSCG00000035757	ENSSSCT00000043718	protein_coding	SSBP2	5.44476	8.47075	3.75757	5.19717	4.35354	-1.17269	-0.704764	-0.960302	0.467925	0.212388	-0.255537	0.00104703	0.0947608	0.00128439	0.0278947	0.00417021	0.223646	1	1	164
7:60971920-61032777	ENSSSCG00000001930	ENSSSCT00000044430	protein_coding		487.035	462.75	419.124	434.019	632.248	-0.142854	-0.0924726	0.450259	0.050381	0.593112	0.542731	0.000945976	0.0908626	0.998028	1	0.00934398	1	0.00153175	0.00277099	285
3:114871161-115177467	ENSSSCG00000008593	ENSSSCT00000044456	protein_coding	KLHL29	10.7014	8.6798	12.7435	8.11209	13.2702	0.554032	-0.097587	0.612461	-0.651619	0.0584284	0.710048	0.00111607	0.0982613	0.0203648	1	0.0111777	0.00681187	1	0.0039451	183
3:8668858-8689661	ENSSSCG00000007675	ENSSSCT00000044686	protein_coding	EPHB4	3.98195	4.7542	4.1129	4.3181	2.74262	-0.209047	-0.138807	-0.793648	0.0702395	-0.584601	-0.654841	3.85836e-05	0.0240773	0.152901	0.644232	4.72063e-05	1	0.000473683	0.000202769	127
8:72686106-72719065	ENSSSCG00000008987	ENSSSCT00000044847	protein_coding	CCNI	55.0238	65.3972	49.1973	57.0006	48.5	-0.41065	-0.198252	-0.431244	0.212399	-0.0205934	-0.232992	0.000876204	0.0891671	0.0023671	0.125809	0.00172227	0.109256	1	0.0710552	174
AEMK02000361.1:214428-803248	ENSSSCG00000000959	ENSSSCT00000045059	protein_coding	LARGE1	61.676	57.0474	54.3231	54.925	80.4087	-0.0705971	-0.0546981	0.495189	0.0158989	0.565786	0.549887	0.000352114	0.0612508	1	1	0.00188188	1	0.000771596	0.000983582	307
12:58679776-58707953	ENSSSCG00000037832	ENSSSCT00000045217	protein_coding	PMP22	117.128	100.815	141.397	93.8381	132.463	0.488045	-0.10346	0.393887	-0.591505	-0.0941584	0.497347	0.000408983	0.0646553	0.00421214	1	0.0158538	0.0010484	1	0.0033145	184
3:31539624-31576468	ENSSSCG00000032381	ENSSSCT00000045229	protein_coding	LITAF	93.8541	76.3114	101.394	104.312	93.3998	0.409996	0.45093	0.29152	0.0409344	-0.118475	-0.15941	0.000478744	0.0689267	0.00141803	0.000707161	0.0123679	1	0.649345	0.229837	351
9:117174786-117243836	ENSSSCG00000015507	ENSSSCT00000045579	protein_coding	TNN	4.28928	5.11655	5.51369	3.12501	3.40187	0.107848	-0.711309	-0.588845	-0.819157	-0.696692	0.122464	5.03697e-05	0.0267536	1	0.000460197	0.00159449	0.000171606	0.000519954	1	49
4:81911566-81937025	ENSSSCG00000006296	ENSSSCT00000045595	protein_coding	ATP1B1	43.8191	35.2203	38.1753	36.9297	64.951	0.116234	0.0683744	0.882947	-0.0478593	0.766713	0.814572	0.000204725	0.0492437	1	1	0.000392126	1	0.00109143	0.00070521	304
8:31810542-31925476	ENSSSCG00000024496	ENSSSCT00000045686	protein_coding	NSUN7	12.4338	9.39042	18.7402	8.23738	13.3671	0.996872	-0.189005	0.509421	-1.18588	-0.487451	0.698425	0.000271333	0.055233	0.00132843	1	0.0659835	0.000405673	0.0941882	0.0124895	182
13:51178203-51422093	ENSSSCG00000011514	ENSSSCT00000046150	protein_coding	MITF	4.24554	5.19212	3.60346	5.53966	2.64693	-0.526941	0.0934746	-0.972003	0.620416	-0.445061	-1.06548	0.000226239	0.0528226	0.0351521	1	0.000854262	0.0126689	0.0954076	0.000413108	139
1:126620510-126641406	ENSSSCG00000004678	ENSSSCT00000046180	protein_coding	DUOX2	4.69014	2.34593	5.8452	7.92461	2.64484	1.31709	1.75618	0.173021	0.439087	-1.14407	-1.58316	0.000536641	0.0727416	0.0102472	0.00145739	1	0.838341	0.0195823	0.00249485	364
2:16130782-16133510	ENSSSCG00000013260	ENSSSCT00000046360	protein_coding	MDK	241.766	239.908	322.368	236.667	168.122	0.426229	-0.0196227	-0.512971	-0.445852	-0.9392	-0.493348	0.00041232	0.0647755	0.0435233	1	0.0166466	0.0331673	0.000305638	0.021554	383
3:77975440-78030300	ENSSSCG00000008368	ENSSSCT00000046420	protein_coding	UGP2	43.8736	34.4602	41.5807	55.4107	44.0427	0.270984	0.685235	0.353974	0.414251	0.08299	-0.331261	0.000120803	0.0404867	0.0394701	9.22525e-05	0.00911249	0.00309784	1	0.0117071	320
AEMK02000682.1:1209485-1252826	ENSSSCG00000038509	ENSSSCT00000046510	protein_coding	NOTCH1	13.2121	12.061	18.1847	13.0639	9.53885	0.592374	0.115236	-0.338467	-0.477138	-0.930841	-0.453703	0.0005464	0.0727416	0.00869526	1	0.167433	0.0303985	0.000444958	0.0415837	380
13:67326809-67409601	ENSSSCG00000011576	ENSSSCT00000046782	protein_coding	HRH1	3.41463	1.36668	3.95696	2.79811	5.53676	1.53371	1.03378	2.01836	-0.499939	0.484649	0.984588	0.000373282	0.0617781	0.00305676	0.0396995	0.000371011	0.510613	0.468748	0.0242456	216
7:114176220-114217103	ENSSSCG00000002452	ENSSSCT00000046926	protein_coding	LGMN	59.9755	47.2692	77.2839	71.5496	43.7994	0.709266	0.598042	-0.109991	-0.111225	-0.819258	-0.708033	0.000911718	0.0899855	0.00659804	0.0182546	1	1	0.00309716	0.00799188	365
8:38760979-38793203	ENSSSCG00000008829	ENSSSCT00000047151	protein_coding	OCIAD2	8.12465	6.34973	9.88968	7.34102	8.91818	0.63923	0.209287	0.490055	-0.429943	-0.149174	0.280769	0.00053683	0.0727416	0.000753764	0.334724	0.00445581	0.00979822	0.879897	0.095195	237
14:74938179-74968388	ENSSSCG00000010283	ENSSSCT00000047219	protein_coding	SPOCK2	163.186	157.979	138.888	135.863	220.014	-0.185811	-0.217577	0.477866	-0.0317659	0.663677	0.695443	0.00045175	0.0671835	0.725735	0.444423	0.00821535	1	0.00109682	0.000789183	299
5:41786-93177	ENSSSCG00000031925	ENSSSCT00000047303	protein_coding	SHANK3	5.93456	6.10518	7.10501	6.81067	3.71738	0.218803	0.157764	-0.715746	-0.0610386	-0.934549	-0.87351	0.000565551	0.073799	0.819067	1	0.00646636	1	0.000978606	0.00149275	67
17:13773360-13822208	ENSSSCG00000032601	ENSSSCT00000047842	protein_coding	RASSF2	15.122	10.4765	18.5414	11.5697	19.9004	0.823592	0.143191	0.925642	-0.6804	0.10205	0.78245	0.000474819	0.0687899	0.00333716	1	0.00157041	0.0113455	1	0.00488156	272
13:35025767-35180041	ENSSSCG00000011454	ENSSSCT00000047889	protein_coding	SFMBT1	5.29275	6.05117	3.92344	5.40859	5.78781	-0.625094	-0.161961	-0.0641974	0.463133	0.560896	0.0977633	0.000916466	0.0899855	0.00136487	0.793518	1	0.00992763	0.00296494	1	23
12:47529566-47562373	ENSSSCG00000039412	ENSSSCT00000047908	protein_coding	DOC2B	2.21107	2.36822	2.40314	2.64653	1.42637	0.0211156	0.160297	-0.731457	0.139181	-0.752572	-0.891754	5.0809e-05	0.0267536	1	0.562823	0.000356655	0.871676	0.000273947	7.09583e-05	79
8:2678905-2708418	ENSSSCG00000033873	ENSSSCT00000047982	protein_coding	TRMT44	2.2803	4.34138	1.82878	1.21769	1.73333	-1.24727	-1.834	-1.32461	-0.586728	-0.0773326	0.509396	5.17632e-06	0.00800866	6.56885e-05	5.44513e-06	4.39432e-05	0.0332011	1	0.072759	43
4:117314845-117396486	ENSSSCG00000006860	ENSSSCT00000048059	protein_coding	SLC30A7	2.99135	2.91699	1.36679	4.2179	3.46372	-1.09369	0.532046	0.247842	1.62574	1.34153	-0.284204	0.000484649	0.0693142	0.0110357	0.163003	1	0.000522116	0.00263966	0.981271	39
6:91045393-91048165	ENSSSCG00000039983	ENSSSCT00000048313	protein_coding	GJA4	9.33943	10.3165	14.2586	7.49435	5.28822	0.466878	-0.461083	-0.964105	-0.927961	-1.43098	-0.503021	0.000125006	0.040544	0.105502	0.122056	0.00235312	0.00225539	0.000130119	0.111707	46
17:47352144-47376503	ENSSSCG00000007383	ENSSSCT00000048380	protein_coding	TOMM34	28.9982	40.439	23.5953	29.3641	22.5945	-0.777246	-0.461696	-0.839778	0.31555	-0.062532	-0.378082	0.000265624	0.054923	0.000734786	0.0187455	0.000436334	0.151033	1	0.0671887	173
6:64188029-64241556	ENSSSCG00000040944	ENSSSCT00000048902	protein_coding	SKI	32.5855	26.4398	37.3582	32.2502	34.2938	0.498715	0.286597	0.375235	-0.212118	-0.12348	0.0886383	0.000758097	0.084214	0.000760247	0.0244585	0.00489444	0.118365	0.793405	1	211
12:26274606-26301880	ENSSSCG00000027198	ENSSSCT00000048973	protein_coding	PDK2	4.4247	7.91152	2.63451	4.25866	2.8941	-1.58642	-0.893556	-1.45084	0.692867	0.135582	-0.557285	0.000741389	0.0841334	0.00118972	0.0303426	0.00198594	0.182313	1	0.379882	162
3:4087598-4090356	ENSSSCG00000007585	ENSSSCT00000049015	protein_coding	ACTB	1206.3	1064.41	1227.82	1161.43	1371.54	0.206041	0.125844	0.365742	-0.0801969	0.159701	0.239898	0.000230892	0.0531812	0.0095152	0.124762	0.000200726	0.650365	0.0405482	0.00374244	250
3:111920176-111930944	ENSSSCG00000008550	ENSSSCT00000049034	protein_coding	SLC5A6	27.8458	23.7317	28.0068	24.1549	35.4896	0.238964	0.0255044	0.580584	-0.213459	0.341621	0.55508	0.000815327	0.0869207	0.199268	1	0.00143108	0.313252	0.0357843	0.00196779	268
12:54752507-54973515	ENSSSCG00000039056	ENSSSCT00000049480	protein_coding	GAS7	14.3955	18.1045	12.5	14.5834	12.3942	-0.53442	-0.312021	-0.546683	0.222399	-0.0122629	-0.234662	0.000479876	0.0689267	0.00107785	0.0298772	0.000930148	0.160351	1	0.128877	172
3:23887125-23956373	ENSSSCG00000007839	ENSSSCT00000049675	protein_coding	EEF2K	4.15036	5.0748	4.76434	2.87194	3.89034	-0.0910736	-0.821325	-0.383453	-0.730252	-0.29238	0.437872	0.00112752	0.0990287	1	0.00165435	0.117119	0.00369654	0.349633	0.0721309	40
10:32894432-33014473	ENSSSCG00000034725	ENSSSCT00000049812	protein_coding	UBE2R2	27.2739	31.3332	26.0529	27.8271	23.8825	-0.266248	-0.171198	-0.391737	0.0950502	-0.125488	-0.220538	0.000907175	0.0899855	0.0105176	0.109622	0.000850692	0.83084	0.370232	0.0306804	114
12:3212514-3222711	ENSSSCG00000036383	ENSSSCT00000049917	protein_coding	LGALS3BP	8.61933	15.6895	4.65865	7.06684	7.06232	-1.75182	-1.15066	-1.15159	0.601153	0.60023	-0.000923053	0.000617069	0.0769759	0.000553893	0.00796017	0.00838112	0.26534	0.249166	1	165
3:28580274-28612218	ENSSSCG00000037673	ENSSSCT00000049926	protein_coding	BFAR	5.57153	7.30753	6.07957	3.94716	4.95187	-0.265414	-0.888571	-0.56141	-0.623156	-0.295996	0.327161	0.000712104	0.0836274	0.43073	0.000771915	0.0144806	0.00819769	0.309603	0.218905	41
16:6384350-6440503	ENSSSCG00000039222	ENSSSCT00000050105	protein_coding		441.461	364.704	519.104	316.583	565.454	0.509299	-0.204141	0.632686	-0.71344	0.123387	0.836827	0.000602254	0.0761801	0.0319634	0.930662	0.00810479	0.00407711	1	0.00129217	185
2:1469365-1496414	ENSSSCG00000035293	ENSSSCT00000050274	protein_coding		8.93138	8.56225	9.23992	14.8357	3.08762	0.10989	0.793014	-1.4715	0.683124	-1.58139	-2.26451	0.000289008	0.0560455	1	0.0873451	0.00665799	0.18642	0.00364507	0.000247635	111
2:60057943-60126438	ENSSSCG00000013880	ENSSSCT00000050458	protein_coding		4.32275	2.95209	3.20154	2.85825	8.27912	0.117026	-0.0466062	1.48774	-0.163632	1.37071	1.53434	7.66369e-06	0.0107019	1	1	2.28386e-05	1	3.88377e-05	1.88626e-05	302
X:124931408-124939965	ENSSSCG00000037032	ENSSSCT00000050491	protein_coding	DNASE1L1	28.2491	17.7501	21.1384	23.7662	50.3416	0.252041	0.421084	1.50392	0.169043	1.25188	1.08284	0.00096782	0.0909206	1	0.689448	0.00123201	1	0.00425127	0.00988753	292
3:28360868-28473456	ENSSSCG00000007874	ENSSSCT00000051120	protein_coding	ABCC1	42.0571	40.3259	41.8255	36.6058	49.4711	0.0526784	-0.139635	0.294879	-0.192313	0.242201	0.434514	5.05896e-05	0.0267536	1	0.0641854	0.00070132	0.0113887	0.00262592	4.16364e-05	195
1:248032665-248179783	ENSSSCG00000031592	ENSSSCT00000051400	protein_coding	ZNF462	3.35884	2.84371	3.16979	2.82285	4.59901	0.156615	-0.0106185	0.69355	-0.167233	0.536935	0.704168	0.000423347	0.0656868	1	1	0.00094064	1	0.00467738	0.000865772	308
3:112963492-113014621	ENSSSCG00000008574	ENSSSCT00000051404	protein_coding	KIF3C	21.2518	17.4492	20.9238	17.2043	29.4297	0.261986	-0.0203917	0.754112	-0.282378	0.492126	0.774504	8.35175e-05	0.0335887	0.117479	1	0.000189626	0.083087	0.00362807	0.00015597	259
X:89760865-89837678	ENSSSCG00000012583	ENSSSCT00000051623	protein_coding	ACSL4	22.5594	14.9012	25.8492	20.4881	28.999	0.794692	0.459361	0.960578	-0.335332	0.165885	0.501217	2.8689e-05	0.0209022	0.000146229	0.00618009	3.61774e-05	0.0388397	0.659816	0.00365324	217
10:31933733-32094583	ENSSSCG00000038162	ENSSSCT00000051779	protein_coding	CCL21	26.4766	44.5538	30.3229	26.9315	4.09805	-0.555139	-0.726254	-3.44254	-0.171115	-2.8874	-2.71628	2.25397e-05	0.0187332	0.566398	0.258068	2.96233e-05	1	0.000125562	0.000192808	124
5:12185816-12242637	ENSSSCG00000031866	ENSSSCT00000051854	protein_coding	TIMP3	85.7122	70.9267	107.782	83.274	80.866	0.603715	0.231537	0.189204	-0.372178	-0.414511	-0.0423335	0.000420153	0.065596	0.000370717	0.11308	0.277573	0.00941297	0.00455462	1	359
6:54107681-54123447	ENSSSCG00000003139	ENSSSCT00000052461	protein_coding	BCAT2	2.99724	1.00513	3.63242	6.19207	1.15935	1.85354	2.62304	0.205923	0.76949	-1.64762	-2.41711	0.000396262	0.0633002	0.013561	0.000958626	1	0.32869	0.023112	0.00144978	362
X:14952225-15078855	ENSSSCG00000012156	ENSSSCT00000053042	protein_coding	CDKL5	1.44313	2.00715	1.03626	1.69644	1.03268	-0.953761	-0.242635	-0.958757	0.711125	-0.00499647	-0.716122	4.47345e-05	0.0267536	0.000163352	0.26324	0.000162364	0.00164492	1	0.00163216	150
6:7171192-7184729	ENSSSCG00000040203	ENSSSCT00000053137	protein_coding		25.5518	21.555	30.0231	18.6467	31.9823	0.47805	-0.209102	0.569247	-0.687152	0.0911976	0.778349	0.00095089	0.0908626	0.0359122	0.980247	0.0157425	0.00469152	1	0.00234256	179
2:5745771-5758174	ENSSSCG00000038304	ENSSSCT00000053522	protein_coding		33.1471	46.5327	21.7562	32.7967	31.5028	-1.09682	-0.504695	-0.562766	0.592122	0.534051	-0.0580706	0.000443296	0.066923	0.000330289	0.0465198	0.025712	0.0175478	0.0312347	1	29
17:15749835-15761215	ENSSSCG00000039442	ENSSSCT00000053530	protein_coding	BMP2	39.6077	30.4411	43.2316	34.2184	50.5398	0.506067	0.16875	0.731399	-0.337316	0.225333	0.562649	6.54815e-05	0.0302008	0.00134836	0.441837	9.73293e-05	0.01623	0.132607	0.000607952	269
7:78213004-78214826	ENSSSCG00000031649	ENSSSCT00000053561	protein_coding	RNASE1	4.81135	7.46019	1.4209	4.4197	5.94459	-2.39241	-0.755263	-0.327634	1.63714	2.06477	0.42763	0.00102271	0.0938207	0.00123625	0.340432	1	0.0182516	0.00430027	1	8
10:14597303-14643774	ENSSSCG00000010861	ENSSSCT00000054103	protein_coding	COQ8A	9.7026	16.1356	5.91555	10.8194	5.93982	-1.44767	-0.576628	-1.44176	0.871038	0.00590772	-0.865131	0.000721845	0.0836904	0.00168996	0.221054	0.00201117	0.0405115	1	0.0509432	142
10:1147457-1151738	ENSSSCG00000032416	ENSSSCT00000054249	protein_coding	RGS1	3.71489	3.13962	4.59586	5.5089	1.61519	0.549747	0.811177	-0.958882	0.261429	-1.50863	-1.77006	1.05704e-05	0.0120771	0.0240228	0.00211438	0.00189795	0.535844	5.05459e-05	1.33374e-05	65
10:66996932-67032448	ENSSSCG00000011157	ENSSSCT00000054298	protein_coding	PITRM1	12.8144	14.8539	13.4167	15.1974	7.78962	-0.146819	0.0329827	-0.931221	0.179801	-0.784402	-0.964203	0.000248934	0.0538527	1	1	0.000625227	1	0.0021137	0.000500478	103
6:59541210-59544896	ENSSSCG00000040725	ENSSSCT00000054476	protein_coding	IL11	9.09258	2.70257	13.1473	8.30694	12.2134	2.28236	1.61998	2.17607	-0.662381	-0.106299	0.556081	0.000754324	0.084214	0.00123598	0.0154491	0.00193439	0.412009	1	0.775697	226
6:155801012-155894918	ENSSSCG00000003839	ENSSSCT00000054751	protein_coding		111.676	79.5433	148.716	110.294	108.153	0.902748	0.471538	0.443258	-0.43121	-0.459491	-0.0282807	0.000332137	0.0592172	0.000243877	0.0165821	0.0245607	0.0305108	0.020468	1	355
11:16092695-16195134	ENSSSCG00000040538	ENSSSCT00000055543	protein_coding	WDFY2	22.2504	15.1654	17.2982	27.0165	29.5216	0.189841	0.833059	0.960986	0.643218	0.771145	0.127927	1.28439e-05	0.0131774	0.527784	0.000110941	3.7429e-05	0.000636729	0.000172257	1	323
9:47345142-47362998	ENSSSCG00000036307	ENSSSCT00000055614	protein_coding		165.059	108.754	167.981	173.087	210.413	0.627228	0.67043	0.952159	0.0432022	0.324931	0.281729	0.000807659	0.0867577	0.0113191	0.00829726	0.000749545	1	0.279317	0.405681	329
14:39904640-39933124	ENSSSCG00000009889	ENSSSCT00000055658	protein_coding	ALDH2	32.0195	31.9124	20.8298	32.4432	42.8924	-0.615466	0.023799	0.426605	0.639265	1.04207	0.402806	0.000125879	0.0405652	0.00400981	1	0.0311775	0.00326053	9.6328e-05	0.0400572	34
7:28632082-28658953	ENSSSCG00000029539	ENSSSCT00000055828	protein_coding	RAB23	17.0386	19.4966	12.969	17.0881	18.6005	-0.588159	-0.190228	-0.0678812	0.397931	0.520278	0.122347	0.000249873	0.0538527	0.000348427	0.219156	1	0.00505097	0.000836771	0.879644	25
13:46034816-46207002	ENSSSCG00000011496	ENSSSCT00000055973	protein_coding	ADAMTS9	17.1046	7.86974	22.7086	21.2529	16.5871	1.52885	1.43327	1.07567	-0.0955792	-0.453178	-0.357599	0.000146148	0.0444728	0.00023267	0.000405321	0.00315188	1	0.20258	0.520688	346
3:118521296-118932446	ENSSSCG00000008606	ENSSSCT00000055982	protein_coding	OSR1	1.55765	1.30384	1.77924	1.97139	1.17612	0.448493	0.596445	-0.148735	0.147952	-0.597229	-0.74518	0.00038134	0.0621663	0.0202506	0.00319084	1	1	0.00424337	0.000847705	361
4:99348575-99352112	ENSSSCG00000031262	ENSSSCT00000055984	protein_coding	TXNIP	860.46	1058.01	661.29	1063.91	658.636	-0.677993	0.00802378	-0.683794	0.686017	-0.00580099	-0.691818	6.8725e-05	0.0303065	0.000644009	1	0.000640065	0.000569837	1	0.000566393	133
13:26082587-26106643	ENSSSCG00000034200	ENSSSCT00000056387	protein_coding	SEC22C	4.90647	5.98216	4.24913	3.50163	5.89295	-0.493499	-0.772639	-0.0216773	-0.279141	0.471821	0.750962	0.000147736	0.0444728	0.00726066	0.000392815	1	0.170002	0.0095254	0.000480613	315
8:2846004-2883958	ENSSSCG00000008722	ENSSSCT00000056810	protein_coding	SH3TC1	5.21784	6.06759	4.5013	7.36932	2.93316	-0.430781	0.280409	-1.04867	0.711189	-0.617885	-1.32907	0.000167421	0.0451787	0.154143	0.592281	0.00113163	0.010507	0.0330962	0.000189701	137
2:127137-135912	ENSSSCG00000032436	ENSSSCT00000056915	protein_coding		7.51887	11.4913	8.49994	8.1223	1.96198	-0.435013	-0.500577	-2.55016	-0.0655638	-2.11514	-2.04958	3.55399e-05	0.0238476	0.54604	0.331303	4.56904e-05	1	0.000214371	0.000285795	102
13:139847438-139901960	ENSSSCG00000039426	ENSSSCT00000057721	protein_coding	FSTL1	67.5216	75.5051	75.0664	75.1423	44.3725	-0.00840616	-0.00694818	-0.766907	0.00145798	-0.7585	-0.759958	0.000833653	0.087554	1	1	0.00227679	1	0.00244177	0.00278748	99
18:55903699-55906945	ENSSSCG00000035419	ENSSSCT00000057915	protein_coding	RARRES2	95.6696	111.846	110.053	116.506	44.2732	-0.0233239	0.0588871	-1.33701	0.082211	-1.31369	-1.3959	1.2782e-05	0.0131774	1	1	4.32649e-05	1	5.05452e-05	3.29499e-05	78
2:4863297-4866219	ENSSSCG00000037455	ENSSSCT00000058116	protein_coding	NDUFS8	50.2432	53.2957	54.3899	58.9572	34.33	0.0293205	0.14565	-0.634547	0.116329	-0.663868	-0.780197	0.000241931	0.0533436	1	1	0.00154635	1	0.00111952	0.00035878	89
7:75168988-75180946	ENSSSCG00000002008	ENSSSCT00000058228	protein_coding		11.1509	10.6779	8.5423	12.6271	12.7564	-0.321933	0.241898	0.256592	0.563831	0.578525	0.0146941	0.000900177	0.0899855	0.0662327	0.178412	0.1379	0.00210196	0.0017464	1	38
12:22263657-22271643	ENSSSCG00000036933	ENSSSCT00000058463	protein_coding	NR1D1	9.27497	10.5857	9.38395	11.3139	5.81632	-0.173846	0.0959863	-0.863935	0.269832	-0.69009	-0.959922	0.000837842	0.08775	1	1	0.00248649	0.67736	0.0106147	0.00128955	107
13:131135724-131138236	ENSSSCG00000031356	ENSSSCT00000058748	protein_coding	HES1	9.97217	13.676	7.44522	12.1294	6.63811	-0.877256	-0.173139	-1.0428	0.704118	-0.165543	-0.869661	1.14289e-05	0.0124903	0.000111378	0.68688	3.41454e-05	0.000540429	0.958038	0.00013366	146
6:91456071-91623034	ENSSSCG00000003627	ENSSSCT00000058871	protein_coding	ZMYM4	4.40788	5.70971	1.47876	4.99091	5.45216	-1.94903	-0.194115	-0.0665887	1.75491	1.88244	0.127526	0.000107031	0.0387099	0.00023106	1	1	0.000533914	0.000341041	1	17
14:74120050-74205273	ENSSSCG00000010276	ENSSSCT00000059317	protein_coding	UNC5B	18.2358	15.7325	24.8839	19.3827	12.9441	0.661462	0.301019	-0.281456	-0.360443	-0.942918	-0.582475	0.000431471	0.0664451	0.00510518	0.281279	0.330528	0.13395	0.000450193	0.0106547	381
X:124890142-124914998	ENSSSCG00000033299	ENSSSCT00000059360	protein_coding	FLNA	144.076	111.824	161.323	114.327	188.831	0.528715	0.0319316	0.755861	-0.496783	0.227146	0.723929	5.08879e-05	0.0267536	0.00179206	1	0.000144799	0.00285791	0.18683	0.000206339	276
6:59274386-59292765	ENSSSCG00000038287	ENSSSCT00000060064	protein_coding	RDH13	9.02457	8.72493	6.82985	8.25712	12.2864	-0.353291	-0.079506	0.493842	0.273785	0.847133	0.573348	6.76346e-05	0.0303065	0.0213073	1	0.00244893	0.0786463	5.61481e-05	0.000920331	287
7:115850559-115858743	ENSSSCG00000030371	ENSSSCT00000060274	protein_coding	SERPINA3-2	8.13749	8.24276	4.80598	13.3634	6.13785	-0.778296	0.697084	-0.425394	1.47538	0.352903	-1.12248	0.000264905	0.054923	0.0236191	0.0263491	0.373634	0.000279929	0.621025	0.00175677	5
15:7501008-7627809	ENSSSCG00000021343	ENSSSCT00000061130	protein_coding	ZEB2	18.2543	14.6005	21.8386	16.6851	19.8929	0.580865	0.192545	0.446238	-0.388319	-0.134627	0.253693	0.00089619	0.0899855	0.00126914	0.436399	0.00711711	0.015198	1	0.130968	235
1:261330973-261372848	ENSSSCG00000037508	ENSSSCT00000061208	protein_coding	GSN	105.22	112.315	114.442	72.6191	121.503	0.0270617	-0.629133	0.113433	-0.656195	0.0863714	0.742566	0.0011128	0.0981449	1	0.00552144	1	0.00422141	1	0.00190977	201
1:261377866-261407701	ENSSSCG00000036639	ENSSSCT00000061214	protein_coding	STOM	6.24178	7.37144	4.64197	7.24649	5.70721	-0.667209	-0.0246641	-0.369161	0.642545	0.298048	-0.344497	9.05738e-05	0.0344949	0.000193128	1	0.00940261	0.00026398	0.0385413	0.0149891	3
2:9056027-9064886	ENSSSCG00000020823	ENSSSCT00000061218	protein_coding	BSCL2	12.4361	21.5819	7.13035	10.402	10.6302	-1.59778	-1.05297	-1.02165	0.544812	0.576124	0.031312	0.000464819	0.0676951	0.000423634	0.00564102	0.00623079	0.263588	0.232638	1	161
13:195950949-195973495	ENSSSCG00000040843	ENSSSCT00000061226	protein_coding		10.6332	9.19845	13.4483	16.7678	3.11837	0.547964	0.866233	-1.5606	0.318269	-2.10856	-2.42683	0.000167592	0.0451787	0.509499	0.0862167	0.00554729	1	0.00063023	0.000215775	63
8:86880173-87322847	ENSSSCG00000009060	ENSSSCT00000061458	protein_coding	MAML3	5.57411	5.21738	3.60631	3.7517	9.72104	-0.532801	-0.475781	0.897786	0.0570198	1.43059	1.37357	0.000543752	0.0727416	0.336794	0.456962	0.0139276	1	0.000994672	0.00122228	283
2:17751623-17803126	ENSSSCG00000029521	ENSSSCT00000061801	protein_coding	CD82	51.7908	36.7131	68.4303	63.1691	38.8507	0.898342	0.782926	0.081647	-0.115415	-0.816695	-0.701279	0.000195608	0.0479359	0.000802782	0.00189449	1	1	0.00153226	0.00384462	373
5:28300950-28605120	ENSSSCG00000029815	ENSSSCT00000062028	protein_coding	SRGAP1	20.1149	16.7284	21.5721	13.9552	28.204	0.366867	-0.261497	0.7536	-0.628364	0.386733	1.0151	0.000379382	0.0621248	0.164242	0.546277	0.00338056	0.0103501	0.134444	0.000441767	255
12:42083667-42100477	ENSSSCG00000017727	ENSSSCT00000062145	protein_coding	TMEM98	6.8489	8.54718	3.86976	7.17257	7.80608	-1.1432	-0.252958	-0.13085	0.890245	1.01235	0.122107	0.000518487	0.0710228	0.000817272	1	1	0.00431284	0.00175033	1	24
13:199617318-199622405	ENSSSCG00000031111	ENSSSCT00000062193	protein_coding	CBR1	62.5253	46.6951	106.181	73.9688	23.2563	1.18518	0.663644	-1.00565	-0.521535	-2.19083	-1.66929	1.62043e-05	0.015973	0.00121671	0.0435406	0.00533973	0.127791	1.70397e-05	0.000141478	366
1:236919877-236943823	ENSSSCG00000031236	ENSSSCT00000062232	protein_coding	GLIPR2	18.4367	13.9166	20.8382	21.9578	17.0341	0.582424	0.657927	0.291616	0.0755029	-0.290808	-0.366311	0.000834229	0.087554	0.00316782	0.00132518	0.143685	1	0.141047	0.0437908	339
2:136883882-136952175	ENSSSCG00000014304	ENSSSCT00000062247	protein_coding	SEC24A	5.65489	3.05471	7.107	6.42135	6.03649	1.2182	1.07184	0.982675	-0.146363	-0.235529	-0.0891659	0.000575811	0.0745401	0.000845422	0.00234406	0.00417369	1	1	1	348
1:130376721-130386411	ENSSSCG00000004755	ENSSSCT00000062422	protein_coding	DLL4	10.8743	7.03528	16.63	13.6958	6.13593	1.24111	0.961058	-0.197326	-0.280051	-1.43844	-1.15838	0.00045723	0.0674073	0.00317998	0.0152931	1	1	0.00125763	0.00524867	372
6:54718913-54732566	ENSSSCG00000003189	ENSSSCT00000063193	protein_coding	PRMT1	71.9976	57.3404	83.9872	72.777	73.8856	0.550618	0.343931	0.365741	-0.206687	-0.184876	0.0218106	0.00059155	0.0752522	0.000511035	0.0113502	0.00755827	0.152392	0.248474	1	352
2:70730172-70751837	ENSSSCG00000026994	ENSSSCT00000063527	protein_coding	ADAMTS10	9.45752	10.2878	9.56368	11.8715	6.1071	-0.1053	0.206565	-0.752379	0.311865	-0.647079	-0.958944	0.000271375	0.055233	1	0.672003	0.00170736	0.183082	0.00448703	0.000286528	106
15:15663494-15667233	ENSSSCG00000039416	ENSSSCT00000064385	protein_coding	CXCR4	14.9634	10.4299	19.9144	18.1225	11.3866	0.933092	0.79706	0.126615	-0.136032	-0.806477	-0.670445	0.000767839	0.084214	0.00224453	0.00672884	1	1	0.00609438	0.0203983	337
15:137011435-137103653	ENSSSCG00000027331	ENSSSCT00000064455	protein_coding	COL6A3	14.1112	16.1651	17.4892	15.64	7.15063	0.113582	-0.0476359	-1.17674	-0.161218	-1.29032	-1.1291	0.000299621	0.0565895	1	1	0.00102118	1	0.000605253	0.0014164	96
3:31237105-31267336	ENSSSCG00000021118	ENSSSCT00000064690	protein_coding	GSPT1	77.8837	61.4622	90.7471	72.8371	86.4884	0.562152	0.244974	0.492807	-0.317178	-0.0693444	0.247833	0.000280905	0.055597	0.000447634	0.0781415	0.00114319	0.0169464	1	0.0642685	219
1:57899789-58204839	ENSSSCG00000004332	ENSSSCT00000064722	protein_coding	BACH2	5.03185	4.87645	4.80158	4.06759	6.38179	-0.0223211	-0.261655	0.38813	-0.239334	0.410451	0.649785	0.00104242	0.0947475	1	0.171683	0.0210745	0.235678	0.0159487	0.000871429	196
12:52742144-52749331	ENSSSCG00000051794	ENSSSCT00000064953	protein_coding	CHRNB1	10.4144	11.5612	12.4056	11.0035	6.68741	0.101704	-0.071333	-0.789771	-0.173037	-0.891475	-0.718438	0.000685246	0.0824132	1	1	0.00237125	1	0.00114426	0.00439357	87
15:130079157-130332689	ENSSSCG00000035058	ENSSSCT00000065198	protein_coding	PID1	14.8283	8.27585	22.8058	12.1028	16.1288	1.46242	0.548362	0.96266	-0.914058	-0.49976	0.414298	4.5978e-05	0.0267536	4.36203e-05	0.0353737	0.000962905	0.0011379	0.044571	0.113153	231
14:138502225-138771539	ENSSSCG00000010756	ENSSSCT00000065335	protein_coding	MGMT	22.8959	26.6542	14.5586	25.3416	25.0291	-0.872489	-0.0728554	-0.0907527	0.799634	0.781737	-0.0178974	0.000816092	0.0869207	0.00163324	1	1	0.00301702	0.00324934	1	22
6:101758013-101764534	ENSSSCG00000033032	ENSSSCT00000065368	protein_coding	ZBTB14	3.29032	4.21032	2.432	2.99475	3.52421	-0.791788	-0.491495	-0.256631	0.300292	0.535157	0.234864	0.000396633	0.0633002	0.000395242	0.00825152	0.209754	0.14699	0.00617718	0.32573	12
6:27108609-27142171	ENSSSCG00000035772	ENSSSCT00000065433	protein_coding	CDH5	33.3468	25.9358	43.3949	38.1288	25.9276	0.742582	0.555935	-0.000454347	-0.186647	-0.743036	-0.556389	0.000898571	0.0899855	0.00300258	0.0191492	1	1	0.00333104	0.021643	336
4:100448996-100478475	ENSSSCG00000006704	ENSSSCT00000065771	protein_coding		4.98941	3.85623	3.98802	3.47642	8.63699	0.0484828	-0.149587	1.16334	-0.19807	1.11486	1.31293	0.000175249	0.0459197	1	1	0.000693164	1	0.000890065	0.000316387	301
13:23867478-23873589	ENSSSCG00000034015	ENSSSCT00000066041	pseudogene	XIRP1	20.161	10.9017	25.4062	18.4242	25.9119	1.22063	0.757047	1.24906	-0.463581	0.0284323	0.492014	0.000332178	0.0592172	0.000735343	0.018863	0.000644027	0.150147	1	0.122414	212
4:96225693-96227137	ENSSSCG00000032857	ENSSSCT00000066217	protein_coding	S100A12	23.4194	8.73477	23.2066	40.8975	20.8389	1.40969	2.22717	1.25444	0.817476	-0.155254	-0.97273	0.000592773	0.0752522	0.0102908	0.000475456	0.0193355	0.152386	1	0.0743018	319
12:8243880-8409423	ENSSSCG00000033537	ENSSSCT00000066689	lncRNA		4.415	3.22919	4.66886	1.7068	8.05515	0.531899	-0.919875	1.31874	-1.45177	0.786841	2.23862	0.000820517	0.0872073	0.987341	0.17639	0.0160928	0.0185583	0.15	0.000726137	190
4:99194231-99196613	ENSSSCG00000043747	ENSSSCT00000067154	lncRNA		6.40114	9.02566	7.61329	6.41829	2.54733	-0.245514	-0.491843	-1.82505	-0.24633	-1.57954	-1.33321	0.000758516	0.084214	1	0.629508	0.00101772	1	0.00294661	0.00844705	121
7:63678862-63684311	ENSSSCG00000044591	ENSSSCT00000067917	protein_coding		3.1896	1.4273	5.0868	3.7312	2.51308	1.83347	1.38635	0.816168	-0.447118	-1.0173	-0.570181	0.000767618	0.084214	0.000833918	0.00699312	0.158966	0.587916	0.0212701	0.351219	334
17:4964488-4970735	ENSSSCG00000044660	ENSSSCT00000068915	pseudogene		2.70915	1.44141	3.75016	2.03567	3.60937	1.37948	0.498029	1.32427	-0.881447	-0.0552077	0.82624	0.000974523	0.0909206	0.00265568	0.732742	0.00355879	0.023895	1	0.0340766	208
13:98461336-98506174	ENSSSCG00000028623	ENSSSCT00000069166	protein_coding	RARRES1	6.49816	8.93083	5.95137	8.22948	2.88097	-0.585573	-0.117994	-1.63224	0.467579	-1.04667	-1.51425	0.000547502	0.0727416	0.210293	1	0.000827491	0.538898	0.0164436	0.00156528	100
9:39790561-39803143	ENSSSCG00000015034	ENSSSCT00000069328	protein_coding	SDHD	133.493	79.0805	113.811	138.698	202.383	0.525249	0.810556	1.35569	0.285307	0.830444	0.545138	0.000517406	0.0710228	0.142115	0.0126485	0.000456803	0.795315	0.0103372	0.112295	328
12:1610189-1666922	ENSSSCG00000017142	ENSSSCT00000069593	protein_coding	BAIAP2	2.82459	4.06858	2.50962	2.94308	1.77708	-0.69706	-0.4672	-1.19502	0.22986	-0.497958	-0.727818	0.000135067	0.0421746	0.00326731	0.033074	0.00011173	0.67736	0.052195	0.0047573	168
5:6903497-6929045	ENSSSCG00000000059	ENSSSCT00000070289	protein_coding	XRCC6	12.6678	11.1759	3.22633	15.8563	20.4127	-1.79242	0.504671	0.869077	2.29709	2.6615	0.364405	5.11075e-06	0.00800866	0.000173228	0.151581	0.00943226	2.14981e-05	6.36563e-06	0.530017	35
2:1687900-1989111	ENSSSCG00000039556	ENSSSCT00000070393	protein_coding	KCNQ1	73.9581	74.0831	84.168	102.698	34.883	0.184127	0.471196	-1.08662	0.287069	-1.27075	-1.55782	0.000114352	0.0396462	1	0.130348	0.0020555	0.847948	0.000577408	0.000132105	74
5:19587381-19610315	ENSSSCG00000000293	ENSSSCT00000070939	protein_coding	ITGA5	20.2112	13.4013	25.2319	24.4796	17.7321	0.912878	0.869213	0.403994	-0.043665	-0.508884	-0.465219	0.000759029	0.084214	0.00151558	0.00217034	0.14468	1	0.0521981	0.0847102	344
1:181428919-181651966	ENSSSCG00000028092	ENSSSCT00000071045	protein_coding		20.6704	18.0883	14.9985	21.416	28.1789	-0.270239	0.243632	0.639558	0.513871	0.909797	0.395926	0.000730125	0.0838912	0.435864	0.577342	0.00742936	0.0253839	0.00071954	0.104557	288
5:27826046-27832704	ENSSSCG00000033383	ENSSSCT00000071080	protein_coding	AVPR1A	7.4892	2.53788	9.4431	12.4515	5.52435	1.89564	2.29462	1.12218	0.398983	-0.773455	-1.17244	0.00090969	0.0899855	0.00500865	0.00114562	0.135526	1	0.271276	0.0379374	341
14:49652062-49666575	ENSSSCG00000010055	ENSSSCT00000071090	protein_coding	GGT5	1.91844	1.86069	1.41917	2.5419	1.852	-0.390784	0.450074	-0.00674844	0.840858	0.384036	-0.456822	0.000936609	0.0905403	0.0902179	0.0292188	1	0.000721552	0.0962914	0.027498	2
6:69666600-69700299	ENSSSCG00000034502	ENSSSCT00000071223	protein_coding	H6PD	2.12007	1.45277	1.53122	2.37575	3.12054	0.0758688	0.709575	1.10299	0.633707	1.02712	0.393411	0.000101324	0.0372368	1	0.00628727	0.000224735	0.0114093	0.000342298	0.0793777	322
14:51161032-51163482	ENSSSCG00000041667	ENSSSCT00000072269	protein_coding	CLDN5	16.3132	15.9535	19.1569	19.5902	10.5523	0.263989	0.296262	-0.596321	0.032273	-0.86031	-0.892583	0.000554415	0.0731537	0.531046	0.350039	0.0132029	1	0.00129891	0.000978997	62
6:55496722-55505676	ENSSSCG00000036814	ENSSSCT00000072423	protein_coding	CLEC11A	13.4885	11.9391	16.3715	17.8706	7.77258	0.455485	0.581893	-0.619232	0.126407	-1.07472	-1.20112	0.000188892	0.0470099	0.100178	0.0272814	0.0231993	1	0.000656015	0.000282948	64
2:134212316-134278194	ENSSSCG00000014272	ENSSSCT00000072751	protein_coding		6.87084	8.09571	4.45169	8.41596	6.51998	-0.862803	0.0559708	-0.312289	0.918774	0.550514	-0.36826	7.69035e-05	0.0316893	0.000201357	1	0.0938229	0.000129738	0.00470392	0.0435405	32
12:13704126-13730041	ENSSSCG00000017273	ENSSSCT00000073076	protein_coding	PSMD12	40.8292	33.9893	48.9874	31.4327	48.9073	0.527329	-0.112816	0.524969	-0.640145	-0.00235992	0.637785	0.000351371	0.0612508	0.00515669	1	0.00534324	0.00168644	1	0.001741	275
17:32284767-32437832	ENSSSCG00000007155	ENSSSCT00000073640	protein_coding	C20orf194	5.83699	6.3718	6.14927	3.16825	7.65862	-0.0512858	-1.00802	0.265383	-0.956731	0.316669	1.2734	0.00109137	0.0968076	1	0.00644966	1	0.0103188	0.667256	0.00124696	200
4:53952716-53953839	ENSSSCG00000048719	ENSSSCT00000073756	lncRNA		160.527	35.431	185.793	89.752	331.133	2.39061	1.34093	3.22433	-1.04968	0.833715	1.8834	0.00074309	0.0841365	0.00726037	0.330181	0.00092677	0.176986	0.65768	0.0129329	207
7:22889011-22959398	ENSSSCG00000041364	ENSSSCT00000073919	protein_coding		100.571	174.084	155.731	44.6743	27.7936	-0.160727	-1.96227	-2.64696	-1.80154	-2.48623	-0.684693	1.00308e-06	0.00336247	1	3.0013e-05	3.16499e-06	5.81457e-05	5.22662e-06	0.0376791	44
5:51438019-51459338	ENSSSCG00000034733	ENSSSCT00000074324	protein_coding	CMAS	17.4385	19.2326	15.1558	15.1516	20.214	-0.343689	-0.344086	0.0717961	-0.000396684	0.415486	0.415882	2.05876e-06	0.00534375	4.60786e-05	4.53284e-05	0.399327	1	1.09402e-05	1.07897e-05	317
1:90744612-90875118	ENSSSCG00000004484	ENSSSCT00000074627	protein_coding	COL12A1	13.5425	8.01739	18.9696	15.8919	11.2912	1.24249	0.987087	0.493994	-0.2554	-0.748493	-0.493093	0.000306779	0.0573737	0.000400579	0.00193928	0.101059	0.974737	0.011542	0.103742	338
5:80168523-80236219	ENSSSCG00000000843	ENSSSCT00000074845	protein_coding	TXNRD1	119.821	105.4	120.299	96.4382	157.149	0.190754	-0.128194	0.576263	-0.318949	0.385508	0.704457	0.000929966	0.0905403	0.724477	1	0.00404487	0.121911	0.0402154	0.0011117	253
10:65427005-65438392	ENSSSCG00000023105	ENSSSCT00000076096	protein_coding	NET1	60.056	72.6773	46.9042	53.9044	66.7381	-0.631788	-0.431102	-0.122995	0.200687	0.508794	0.308107	0.000278286	0.0554305	0.00045236	0.00558444	1	0.297279	0.00199206	0.0381533	13
5:21734201-21748950	ENSSSCG00000000396	ENSSSCT00000077169	protein_coding	STAT2	8.1696	10.5786	4.67818	6.82521	10.5964	-1.17713	-0.632203	0.0024255	0.544927	1.17956	0.634629	2.11142e-05	0.0184318	5.30014e-05	0.00354542	1	0.0124721	5.27843e-05	0.00352255	15
3:8958316-8981550	ENSSSCG00000046214	ENSSSCT00000077223	protein_coding	IFT22	1.93627	1.7274	1.906	1.28431	2.82738	0.141946	-0.427605	0.710862	-0.569551	0.568916	1.13847	0.000178764	0.0459197	1	0.105714	0.00272901	0.0222508	0.0100866	0.000145169	194
9:60803106-60807381	ENSSSCG00000028149	ENSSSCT00000078195	protein_coding	THYN1	78.9005	59.4793	100.299	65.6808	90.1424	0.753853	0.143082	0.599817	-0.61077	-0.154036	0.456734	0.000246465	0.0536376	0.000565546	1	0.00269202	0.00219075	1	0.0133141	238
10:65562495-65570198	ENSSSCG00000051428	ENSSSCT00000078715	lncRNA		3.576	2.28991	5.3057	4.28187	2.42654	1.21225	0.902948	0.0836076	-0.309301	-1.12864	-0.81934	0.000831312	0.087554	0.00224004	0.0176334	1	0.81563	0.00340427	0.0291976	370
2:1381841-1384446	ENSSSCG00000050649	ENSSSCT00000078829	lncRNA		234.019	199.917	319.265	359.536	57.3591	0.675354	0.846736	-1.8013	0.171382	-2.47666	-2.64804	0.000127806	0.0409239	0.398594	0.208098	0.00287053	1	0.000320312	0.000220041	69
9:20613411-20623355	ENSSSCG00000014921	ENSSSCT00000079260	protein_coding	PRSS23	126.743	103.809	167.047	140.285	95.8303	0.686325	0.434429	-0.115378	-0.251896	-0.801703	-0.549807	0.000587772	0.075187	0.00312733	0.0463632	1	0.446116	0.00111408	0.0126501	376
12:4836928-4857244	ENSSSCG00000037376	ENSSSCT00000079504	protein_coding		15.2506	20.4146	8.13725	15.753	16.6977	-1.32699	-0.373969	-0.289952	0.953016	1.03703	0.0840169	0.000972574	0.0909206	0.00107463	0.525395	1	0.0105205	0.00592868	1	26
3:10120126-10132830	ENSSSCG00000025486	ENSSSCT00000080030	protein_coding	MDH2	70.5556	53.3796	77.9734	70.2929	80.5766	0.546693	0.39709	0.594072	-0.149603	0.0473795	0.196983	0.000964304	0.0908626	0.00268458	0.0181376	0.00148434	1	1	0.446955	214
2:25791054-25884152	ENSSSCG00000013297	ENSSSCT00000080116	protein_coding	CD44	60.2822	39.3815	80.6345	42.8316	78.2812	1.03388	0.121158	0.991148	-0.912722	-0.0427308	0.869991	0.000525076	0.07173	0.00269592	1	0.00310658	0.00569231	1	0.00662891	236
2:1381841-1383790	ENSSSCG00000050209	ENSSSCT00000081374	lncRNA		907.764	841.809	1133.45	1386.22	269.575	0.429155	0.719591	-1.64281	0.290436	-2.07196	-2.3624	0.000180744	0.0459605	1	0.225506	0.00316441	1	0.000641327	0.00024814	70
9:4621187-4802201	ENSSSCG00000014725	ENSSSCT00000081549	protein_coding	HBB	6.69732	10.8157	2.85788	10.0222	3.09349	-1.92012	-0.109934	-1.80582	1.81018	0.11429	-1.69589	0.00114809	0.0998558	0.00589041	1	0.00948077	0.00766082	1	0.012472	144
1:81888950-81892959	ENSSSCG00000047800	ENSSSCT00000082451	lncRNA		9.09955	10.468	5.56297	7.02857	13.3387	-0.912057	-0.574682	0.34963	0.337375	1.26169	0.924312	0.000395032	0.0633002	0.00529751	0.0682067	0.456741	0.58798	0.000566649	0.00434142	282
9:45182398-45218098	ENSSSCG00000015083	ENSSSCT00000083493	protein_coding		25.5818	48.0012	17.1235	17.0357	20.1666	-1.48709	-1.49451	-1.2511	-0.00741919	0.235987	0.243407	0.000632931	0.0783712	0.00154292	0.00136311	0.00425352	1	1	1	160
16:74245232-74270802	ENSSSCG00000017100	ENSSSCT00000083543	protein_coding	MTRR	11.3223	15.0691	12.1045	9.92337	8.19241	-0.316047	-0.602688	-0.879231	-0.286642	-0.563184	-0.276542	0.000179031	0.0459197	0.0948636	0.00242381	0.000188562	0.149854	0.0042562	0.198828	52
13:72630380-72657620	ENSSSCG00000011624	ENSSSCT00000084126	protein_coding	MCM2	19.2362	21.2225	14.5672	23.8379	17.3174	-0.542869	0.167667	-0.29337	0.710536	0.249499	-0.461037	0.000564692	0.073799	0.00431462	0.908255	0.125629	0.00074963	0.241857	0.0127898	4
9:8358914-8365558	ENSSSCG00000014833	ENSSSCT00000084408	protein_coding	UCP2	7.26781	1.85749	12.2817	2.8891	12.0429	2.72508	0.637267	2.69676	-2.08782	-0.0283234	2.05949	0.000786893	0.0852758	0.00406257	1	0.00257979	0.0180034	1	0.0107228	210
2:88726687-88780749	ENSSSCG00000014117	ENSSSCT00000085010	protein_coding	THBS4	32.0744	40.6099	32.7005	36.3805	18.6069	-0.31252	-0.158666	-1.12599	0.153854	-0.813474	-0.967328	0.000635989	0.0785564	0.5128	1	0.000846488	1	0.00797208	0.00244072	104
6:17295671-17302590	ENSSSCG00000002754	ENSSSCT00000085311	protein_coding	NQO1	15.6027	27.0736	1.63071	32.5646	1.14177	-4.05331	0.26642	-4.56754	4.31973	-0.514231	-4.83396	0.000421457	0.065596	0.00560896	1	0.00304637	0.00380191	1	0.00211079	130
5:19236665-19243512	ENSSSCG00000030585	ENSSSCT00000085507	protein_coding	HOXC6	2.43281	3.58033	1.55464	3.41295	1.18331	-1.20351	-0.0690746	-1.59727	1.13444	-0.393761	-1.5282	9.91477e-06	0.0115915	0.000213046	1	3.74104e-05	0.000335487	0.360585	5.41922e-05	147
6:160137273-160168013	ENSSSCG00000003867	ENSSSCT00000085682	protein_coding	TXNDC12	39.149	25.2784	46.4531	31.0897	53.7749	0.877869	0.29853	1.08903	-0.579339	0.21116	0.790499	0.000776725	0.0845184	0.00515465	0.568186	0.0013351	0.0682053	1	0.0128871	215
1:139451049-139490175	ENSSSCG00000004822	ENSSSCT00000086537	protein_coding	ALDH1A3	71.4117	32.9274	107.004	92.3941	53.3217	1.7003	1.48851	0.695434	-0.211785	-1.00486	-0.793077	5.16177e-05	0.0267536	8.42139e-05	0.00023804	0.0330295	1	0.00313153	0.0148262	345
15:131614740-131628618	ENSSSCG00000016267	ENSSSCT00000087047	protein_coding	ITM2C	268.735	212.405	305.849	236.312	320.372	0.526001	0.153873	0.592927	-0.372128	0.0669254	0.439054	0.000959696	0.0908626	0.00482505	0.915438	0.00225674	0.0396743	1	0.0160236	206
7:23933386-23935283	ENSSSCG00000044572	ENSSSCT00000087189	lncRNA		18.5523	23.3249	18.667	21.7323	10.4849	-0.321379	-0.10203	-1.15355	0.219349	-0.832175	-1.05152	0.000235538	0.0531812	0.3969	1	0.000367501	1	0.00342456	0.000702381	101
AEMK02000256.1:171630-181191	ENSSSCG00000050138	ENSSSCT00000087200	lncRNA		4.94532	8.82961	1.63173	6.41971	2.90024	-2.43594	-0.459843	-1.60618	1.9761	0.829767	-1.14634	4.05201e-05	0.0245425	6.55543e-05	0.483005	0.000836432	0.000355468	0.123455	0.0082517	152
5:67391277-67409494	ENSSSCG00000000746	ENSSSCT00000087395	protein_coding	WASHC1	15.0078	17.7282	14.5742	15.105	12.6239	-0.28263	-0.23102	-0.489889	0.0516096	-0.20726	-0.258869	4.57883e-05	0.0267536	0.00168674	0.00597224	3.3727e-05	1	0.0130269	0.00336051	117
14:38827660-38847701	ENSSSCG00000009881	ENSSSCT00000087841	protein_coding	OAS2	3.59567	7.4422	3.38448	1.80051	1.75549	-1.1368	-2.04732	-2.08386	-0.910526	-0.947063	-0.0365372	0.000703771	0.0833617	0.0446009	0.00158173	0.0013734	0.181541	0.148353	1	53
10:29066615-29081872	ENSSSCG00000010954	ENSSSCT00000087872	protein_coding		4.44646	6.392	2.62007	5.32782	3.44595	-1.28666	-0.262723	-0.891367	1.02394	0.395293	-0.628644	0.00100883	0.0932099	0.00167361	1	0.0152379	0.00711156	0.645525	0.0888213	151
2:83843971-83852212	ENSSSCG00000014075	ENSSSCT00000087948	protein_coding	NSA2	68.018	76.4351	63.5067	73.8833	58.247	-0.267328	-0.0489876	-0.392051	0.21834	-0.124723	-0.343064	0.000256238	0.0541243	0.00652045	1	0.000517616	0.0216442	0.304516	0.00130728	128
2:5858845-5873739	ENSSSCG00000038323	ENSSSCT00000088276	protein_coding	ACTN3	43.9331	74.7803	29.6089	43.0574	28.2857	-1.33663	-0.796395	-1.40259	0.540233	-0.0659581	-0.606191	0.000356316	0.0613642	0.000864371	0.0213481	0.000640419	0.167153	1	0.105773	171
4:97233776-97238922	ENSSSCG00000006610	ENSSSCT00000088411	protein_coding	S100A11	200.55	145.251	226.259	137.719	292.971	0.639425	-0.0768205	1.01221	-0.716245	0.372783	1.08903	0.000545922	0.0727416	0.0274519	1	0.00188271	0.0185152	0.393607	0.00138117	277
1:127916644-127927446	ENSSSCG00000004705	ENSSSCT00000088439	protein_coding	MAP1A	5.41337	4.72948	3.78857	4.51036	8.62506	-0.320028	-0.0684369	0.866854	0.251592	1.18688	0.935291	0.000880464	0.0894196	0.660472	1	0.00816441	1	0.00102283	0.00511073	309
7:115356617-115361535	ENSSSCG00000035297	ENSSSCT00000089373	protein_coding	ISG12(A)	3.27854	5.8134	1.91909	2.90553	2.47613	-1.59896	-1.00058	-1.23129	0.598378	0.367664	-0.230714	0.000988892	0.091892	0.00109876	0.0159004	0.00514061	0.335094	1	1	158
18:55495159-55520497	ENSSSCG00000016773	ENSSSCT00000089609	protein_coding	ZNF282	11.3458	11.4089	10.2967	9.51251	14.165	-0.147981	-0.262266	0.312163	-0.114286	0.460144	0.57443	0.000111586	0.0392284	0.340349	0.0247111	0.00714016	0.714895	0.000595508	0.000123463	186
7:4663537-4685885	ENSSSCG00000001022	ENSSSCT00000090505	protein_coding	SSR1	59.5013	32.9323	53.5176	68.1198	83.4355	0.700509	1.04857	1.34116	0.348061	0.640647	0.292586	0.000147066	0.0444728	0.0121505	0.000884421	0.000157711	0.331014	0.0209391	0.612473	327
1:269819750-269828828	ENSSSCG00000005678	ENSSSCT00000091054	protein_coding	NTMT1	19.0492	14.0261	18.8849	21.3399	21.946	0.429123	0.605445	0.64585	0.176323	0.216727	0.0404045	0.000956914	0.0908626	0.0199864	0.00238376	0.00159482	0.771865	0.443667	1	331
11:76894904-76997414	ENSSSCG00000044051	ENSSSCT00000091064	protein_coding		285.862	245.801	378.744	299.155	219.749	0.623731	0.283404	-0.161636	-0.340327	-0.785367	-0.44504	0.000616731	0.0769759	0.0037196	0.229438	1	0.109418	0.00075515	0.0260405	382
15:45742761-45763773	ENSSSCG00000034012	ENSSSCT00000091301	protein_coding	CASP3	49.0373	40.4939	55.3198	44.2576	56.0779	0.450091	0.128218	0.469727	-0.321873	0.0196355	0.341508	0.00105119	0.0947608	0.00416843	0.992028	0.00302865	0.0308649	1	0.0211319	205

## Sheet: PPARgvCON
gene_id	transcript_id	transcript_biotype	gene_name	mean	mean_KON	mean_PPARg	log2FC_PPARgvsKON	anova_pvalue	anova_fdr	post.hoc.pvalue_KON_PPARg	heatmap_order	Enrichment results non redundant biological proceses - all genes
ENSSSCG00000025924	ENSSSCT00000032259	protein_coding	IGFBP5	10.8275	20.3886	2.68449	-2.92504	2.91571e-06	0.00563763	7.65482e-06	368	geneSet	description	link	size	overlap	expect	enrichmentRatio	pValue	FDR	overlapId	userId
ENSSSCG00000038162	ENSSSCT00000051779	protein_coding	CCL21	26.4766	30.3229	4.09805	-2.8874	2.25397e-05	0.0187332	0.000125562	124	GO:0017144	drug metabolic process	http://amigo.geneontology.org/amigo/term/GO:0017144	227	14	3.4208372093023254	4.092565399467015	5.632942088329429e-6	0.0017743767578237701	396898;396969;397060;397143;407066;641309;733685;808507;808510;808511;808513;100048954;100153866;100302508	ENSSSCG00000031111;ENSSSCG00000009889;ENSSSCG00000018094;ENSSSCG00000007286;ENSSSCG00000001770;ENSSSCG00000006296;ENSSSCG00000014725;ENSSSCG00000018091;ENSSSCG00000018087;ENSSSCG00000015034;ENSSSCG00000018082;ENSSSCG00000004678;ENSSSCG00000009217;ENSSSCG00000035058
ENSSSCG00000041364	ENSSSCT00000073919	protein_coding		100.571	155.731	27.7936	-2.48623	1.00308e-06	0.00336247	5.22662e-06	44	GO:0072521	purine-containing compound metabolic process	http://amigo.geneontology.org/amigo/term/GO:0072521	174	10	2.6221395348837206	3.813679579963105	2.50411543785245e-4	0.03943981814617609	396898;808507;808510;808511;808513;100048954;100153866;100155623;100302508;100518497	ENSSSCG00000018094;ENSSSCG00000007286;ENSSSCG00000029539;ENSSSCG00000006296;ENSSSCG00000018091;ENSSSCG00000018087;ENSSSCG00000015034;ENSSSCG00000018082;ENSSSCG00000023366;ENSSSCG00000035058
ENSSSCG00000050649	ENSSSCT00000078829	lncRNA		234.019	319.265	57.3591	-2.47666	0.000127806	0.0409239	0.000320312	69	GO:0022610	biological adhesion	http://amigo.geneontology.org/amigo/term/GO:0022610	299	13	4.505860465116279	2.885131508319914	4.589319619165977e-4	0.04818785600124276	396840;396898;396942;414737;100127488;100154373;100155660;100156029;100302016;100512419;100517028;100525326;100525894	ENSSSCG00000007116;ENSSSCG00000013041;ENSSSCG00000007675;ENSSSCG00000010280;ENSSSCG00000012679;ENSSSCG00000006296;ENSSSCG00000035772;ENSSSCG00000015835;ENSSSCG00000011747;ENSSSCG00000003839;ENSSSCG00000005267;ENSSSCG00000006590;ENSSSCG00000017251
ENSSSCG00000031111	ENSSSCT00000062193	protein_coding	CBR1	62.5253	106.181	23.2563	-2.19083	1.62043e-05	0.015973	1.70397e-05	366	GO:0051674	localization of cell	http://amigo.geneontology.org/amigo/term/GO:0051674	437	16	6.585488372093023	2.429584428058875	6.610537201681144e-4	0.052057980463239006	396659;396840;396942;396969;397121;397471;414396;494467;100127488;100141314;100152163;100154373;100516113;100517028;100525326;100738836	ENSSSCG00000025924;ENSSSCG00000013041;ENSSSCG00000035419;ENSSSCG00000007675;ENSSSCG00000010280;ENSSSCG00000001770;ENSSSCG00000004755;ENSSSCG00000007032;ENSSSCG00000024555;ENSSSCG00000002039;ENSSSCG00000039416;ENSSSCG00000014310;ENSSSCG00000005267;ENSSSCG00000006590;ENSSSCG00000017251;ENSSSCG00000007585
ENSSSCG00000032436	ENSSSCT00000056915	protein_coding		7.51887	8.49994	1.96198	-2.11514	3.55399e-05	0.0238476	0.000214371	102	GO:0035295	tube development	http://amigo.geneontology.org/amigo/term/GO:0035295	325	13	4.897674418604651	2.6543209876543212	0.0010098888139831175	0.0636229952809364	396840;396942;396969;397471;397628;641309;100141314;100152163;100516113;100517028;100524821;100738836;100739665	ENSSSCG00000025924;ENSSSCG00000035419;ENSSSCG00000015203;ENSSSCG00000007675;ENSSSCG00000013599;ENSSSCG00000001770;ENSSSCG00000004755;ENSSSCG00000024555;ENSSSCG00000002039;ENSSSCG00000021210;ENSSSCG00000005267;ENSSSCG00000009217;ENSSSCG00000017251
ENSSSCG00000040843	ENSSSCT00000061226	protein_coding		10.6332	13.4483	3.11837	-2.10856	0.000167592	0.0451787	0.00063023	63	GO:0040011	locomotion	http://amigo.geneontology.org/amigo/term/GO:0040011	483	16	7.278697674418605	2.198195434910411	0.0019290372826723523	0.06952660485660209	396659;396840;396942;396969;397121;397471;414396;494467;100127488;100141314;100152163;100154373;100516113;100517028;100525326;100738836	ENSSSCG00000025924;ENSSSCG00000013041;ENSSSCG00000035419;ENSSSCG00000007675;ENSSSCG00000010280;ENSSSCG00000001770;ENSSSCG00000004755;ENSSSCG00000007032;ENSSSCG00000024555;ENSSSCG00000002039;ENSSSCG00000039416;ENSSSCG00000014310;ENSSSCG00000005267;ENSSSCG00000006590;ENSSSCG00000017251;ENSSSCG00000007585
ENSSSCG00000050209	ENSSSCT00000081374	lncRNA		907.764	1133.45	269.575	-2.07196	0.000180744	0.0459605	0.000641327	70	GO:0010648	negative regulation of cell communication	http://amigo.geneontology.org/amigo/term/GO:0010648	350	13	5.274418604651163	2.4647266313932983	0.0019853556290050367	0.06952660485660209	396775;396840;397471;641309;100152163;100154763;100302508;100516113;100517028;100518125;100524751;100525894;100738836	ENSSSCG00000025924;ENSSSCG00000007675;ENSSSCG00000009850;ENSSSCG00000004755;ENSSSCG00000024555;ENSSSCG00000031866;ENSSSCG00000015835;ENSSSCG00000002039;ENSSSCG00000000633;ENSSSCG00000001009;ENSSSCG00000009217;ENSSSCG00000017251;ENSSSCG00000035058
ENSSSCG00000013114	ENSSSCT00000014334	protein_coding	SLC15A3	7.45209	12.2963	2.93446	-2.06705	0.000274585	0.0554305	0.000223689	378	GO:0023057	negative regulation of signaling	http://amigo.geneontology.org/amigo/term/GO:0023057	351	13	5.289488372093023	2.457704618198446	0.0020366942367378016	0.06952660485660209	396775;396840;397471;641309;100152163;100154763;100302508;100516113;100517028;100518125;100524751;100525894;100738836	ENSSSCG00000025924;ENSSSCG00000007675;ENSSSCG00000009850;ENSSSCG00000004755;ENSSSCG00000024555;ENSSSCG00000031866;ENSSSCG00000015835;ENSSSCG00000002039;ENSSSCG00000000633;ENSSSCG00000001009;ENSSSCG00000009217;ENSSSCG00000017251;ENSSSCG00000035058
ENSSSCG00000017926	ENSSSCT00000019509	protein_coding	SLC16A13	3.54156	5.10818	1.22166	-2.06397	0.000666756	0.0811602	0.000834468	88	GO:0055086	nucleobase-containing small molecule metabolic process	http://amigo.geneontology.org/amigo/term/GO:0055086	229	10	3.4509767441860464	2.8977303358671627	0.0021272532474855277	0.06952660485660209	396898;808507;808510;808511;808513;100048954;100153866;100155623;100302508;100518497	ENSSSCG00000018094;ENSSSCG00000007286;ENSSSCG00000029539;ENSSSCG00000006296;ENSSSCG00000018091;ENSSSCG00000018087;ENSSSCG00000015034;ENSSSCG00000018082;ENSSSCG00000023366;ENSSSCG00000035058
ENSSSCG00000029536	ENSSSCT00000041146	protein_coding	SCTR	11.6797	23.2823	6.23418	-1.90096	0.000687377	0.0824721	0.000922477	379	GO:0051270	regulation of cellular component movement	http://amigo.geneontology.org/amigo/term/GO:0051270	272	11	4.0989767441860465	2.6835965867828615	0.0023364116783576305	0.06952660485660209	396840;396942;396969;397471;397512;494467;100141314;100152163;100154373;100525326;100738836	ENSSSCG00000025924;ENSSSCG00000013041;ENSSSCG00000035419;ENSSSCG00000010280;ENSSSCG00000001770;ENSSSCG00000004755;ENSSSCG00000002039;ENSSSCG00000006911;ENSSSCG00000014310;ENSSSCG00000005267;ENSSSCG00000017251
ENSSSCG00000015362	ENSSSCT00000016737	protein_coding	TSPAN13	7.94119	11.658	3.23211	-1.85078	0.000274241	0.0554305	0.000301548	81	GO:0051336	regulation of hydrolase activity	http://amigo.geneontology.org/amigo/term/GO:0051336	315	12	4.746976744186046	2.5279247501469726	0.002427913185468644	0.06952660485660209	396775;396898;396942;396969;397336;397628;100127488;100154373;100157762;100515765;100516302;100627524	ENSSSCG00000007123;ENSSSCG00000032416;ENSSSCG00000029289;ENSSSCG00000027466;ENSSSCG00000013599;ENSSSCG00000010280;ENSSSCG00000001770;ENSSSCG00000006296;ENSSSCG00000031866;ENSSSCG00000002332;ENSSSCG00000005267;ENSSSCG00000006590
ENSSSCG00000037865	ENSSSCT00000039616	protein_coding	SOX18	8.98715	12.4763	3.86917	-1.68909	2.12652e-05	0.0184318	2.6764e-05	83	GO:0034097	response to cytokine	http://amigo.geneontology.org/amigo/term/GO:0034097	282	11	4.249674418604651	2.5884335872515543	0.003098401452426458	0.08133303812619452	396659;396840;396841;396923;396942;397060;100158042;100302508;100518125;100524751;100627524	ENSSSCG00000000396;ENSSSCG00000027466;ENSSSCG00000012703;ENSSSCG00000039416;ENSSSCG00000000633;ENSSSCG00000001009;ENSSSCG00000004678;ENSSSCG00000005267;ENSSSCG00000003139;ENSSSCG00000017251;ENSSSCG00000035058
ENSSSCG00000003139	ENSSSCT00000052461	protein_coding	BCAT2	2.99724	3.63242	1.15935	-1.64762	0.000396262	0.0633002	0.023112	362	GO:0060541	respiratory system development	http://amigo.geneontology.org/amigo/term/GO:0060541	70	5	1.0548837209302324	4.739858906525574	0.003862715111933146	0.08156184831405455	396840;396969;397471;100738836;100739665	ENSSSCG00000025924;ENSSSCG00000001770;ENSSSCG00000002039;ENSSSCG00000021210;ENSSSCG00000017251
ENSSSCG00000035293	ENSSSCT00000050274	protein_coding		8.93138	9.23992	3.08762	-1.58139	0.000289008	0.0560455	0.00364507	111	GO:1901698	response to nitrogen compound	http://amigo.geneontology.org/amigo/term/GO:1901698	249	10	3.7523720930232556	2.6649809112995193	0.003912415658853918	0.08156184831405455	396840;396942;397060;397182;414396;641309;100141314;100302508;100514231;100738836	ENSSSCG00000025924;ENSSSCG00000025924;ENSSSCG00000035419;ENSSSCG00000006821;ENSSSCG00000004678;ENSSSCG00000005267;ENSSSCG00000009217;ENSSSCG00000017251;ENSSSCG00000007585;ENSSSCG00000035058
ENSSSCG00000043747	ENSSSCT00000067154	lncRNA		6.40114	7.61329	2.54733	-1.57954	0.000758516	0.084214	0.00294661	121	GO:0033619	membrane protein proteolysis	http://amigo.geneontology.org/amigo/term/GO:0033619	22	3	0.3315348837209302	9.04882154882155	0.004130172578788116	0.08156184831405455	396775;396969;100158042	ENSSSCG00000001770;ENSSSCG00000031866;ENSSSCG00000012703
ENSSSCG00000001229	ENSSSCT00000034266	protein_coding		17.0532	26.7841	9.13103	-1.55253	0.000411957	0.0647755	0.00113655	48	Enrichment results non redundant biological proceses - upregulated genes genes
ENSSSCG00000007116	ENSSSCT00000007788	protein_coding	CD93	25.2419	38.8807	13.2574	-1.55225	2.27308e-05	0.0187332	2.5803e-05	369	geneSet	description	link	size	overlap	expect	enrichmentRatio	pValue	FDR	overlapId	userId
ENSSSCG00000032416	ENSSSCT00000054249	protein_coding	RGS1	3.71489	4.59586	1.61519	-1.50863	1.05704e-05	0.0120771	5.05459e-05	65	GO:0032409	regulation of transporter activity	http://amigo.geneontology.org/amigo/term/GO:0032409	52	4	0.357953488372093	11.174636174636175	4.064141023434331e-4	0.09452508657695535	396898;414396;641309;100524751	ENSSSCG00000007585;ENSSSCG00000009217;ENSSSCG00000001009;ENSSSCG00000006296
ENSSSCG00000014395	ENSSSCT00000015733	protein_coding	PCDH12	9.93306	12.2818	4.37322	-1.48975	9.82135e-06	0.0115915	2.38197e-05	85	GO:0009636	response to toxic substance	http://amigo.geneontology.org/amigo/term/GO:0009636	102	5	0.7021395348837209	7.121091679915209	6.001592798536848e-4	0.09452508657695535	396942;407066;414396;100514231;100524751	ENSSSCG00000007585;ENSSSCG00000006821;ENSSSCG00000001009;ENSSSCG00000005267;ENSSSCG00000014725
ENSSSCG00000000059	ENSSSCT00000000065	protein_coding	XRCC6	15.0058	22.0487	7.89741	-1.48124	0.000361963	0.0613642	0.00103884	45	GO:0009628	response to abiotic stimulus	http://amigo.geneontology.org/amigo/term/GO:0009628	256	7	1.7622325581395348	3.9722339527027026	0.0015419720070062315	0.1619070607356543	396942;397549;641309;100144418;100518125;100518817;100627807	ENSSSCG00000009217;ENSSSCG00000000633;ENSSSCG00000038304;ENSSSCG00000021591;ENSSSCG00000005267;ENSSSCG00000014833;ENSSSCG00000012347
ENSSSCG00000014310	ENSSSCT00000015634	protein_coding	CXCL14	10.2272	8.84433	3.20472	-1.46455	0.000363313	0.0613642	0.014398	118	GO:0072593	reactive oxygen species metabolic process	http://amigo.geneontology.org/amigo/term/GO:0072593	78	3	0.5369302325581395	5.587318087318088	0.016032179146306613	0.886985600161213	407066;641309;100524751	ENSSSCG00000009217;ENSSSCG00000001009;ENSSSCG00000014725
ENSSSCG00000014034	ENSSSCT00000015330	protein_coding	N4BP3	8.15512	10.555	3.83092	-1.46217	0.000195975	0.0479359	0.000305344	82	GO:0017144	drug metabolic process	http://amigo.geneontology.org/amigo/term/GO:0017144	227	5	1.5626046511627907	3.199785688772473	0.01858713677857826	0.886985600161213	396898;407066;641309;733685;100048954	ENSSSCG00000009217;ENSSSCG00000006296;ENSSSCG00000015034;ENSSSCG00000009889;ENSSSCG00000014725
ENSSSCG00000001770	ENSSSCT00000001983	protein_coding	CTSH	18.0571	28.1958	10.2397	-1.46131	0.000913277	0.0899855	0.000743672	377	GO:0051186	cofactor metabolic process	http://amigo.geneontology.org/amigo/term/GO:0051186	155	4	1.0669767441860465	3.748910200523104	0.020976227181398133	0.886985600161213	407066;100152951;100514231;100518817	ENSSSCG00000006821;ENSSSCG00000002627;ENSSSCG00000012347;ENSSSCG00000014725
ENSSSCG00000004755	ENSSSCT00000062422	protein_coding	DLL4	10.8743	16.63	6.13593	-1.43844	0.00045723	0.0674073	0.00125763	372	GO:0048284	organelle fusion	http://amigo.geneontology.org/amigo/term/GO:0048284	34	2	0.23404651162790696	8.545310015898252	0.02252661841679271	0.886985600161213	396942;100625359	ENSSSCG00000024059;ENSSSCG00000005267
ENSSSCG00000039983	ENSSSCT00000048313	protein_coding	GJA4	9.33943	14.2586	5.28822	-1.43098	0.000125006	0.040544	0.000130119	46	GO:0061008	hepaticobiliary system development	http://amigo.geneontology.org/amigo/term/GO:0061008	34	2	0.23404651162790696	8.545310015898252	0.02252661841679271	0.886985600161213	396942;641309	ENSSSCG00000009217;ENSSSCG00000005267
ENSSSCG00000014630	ENSSSCT00000015981	protein_coding	CNGA4	4.41212	4.09376	1.54336	-1.40736	0.000615954	0.0769759	0.0164915	119	GO:0043603	cellular amide metabolic process	http://amigo.geneontology.org/amigo/term/GO:0043603	344	6	2.368	2.5337837837837838	0.028329948733462618	0.9501315494380463	100144418;100144457;100152951;100514231;100525761;100627807	ENSSSCG00000006821;ENSSSCG00000038304;ENSSSCG00000021591;ENSSSCG00000009113;ENSSSCG00000001384;ENSSSCG00000002627
ENSSSCG00000015324	ENSSSCT00000016697	lncRNA		229.691	316.649	121.38	-1.38336	0.000322245	0.058273	0.000350079	86	GO:0072521	purine-containing compound metabolic process	http://amigo.geneontology.org/amigo/term/GO:0072521	174	4	1.1977674418604651	3.339546442994719	0.030501419188593504	0.9501315494380463	396898;100048954;100155623;100518497	ENSSSCG00000023366;ENSSSCG00000029539;ENSSSCG00000006296;ENSSSCG00000015034
ENSSSCG00000006359	ENSSSCT00000006968	protein_coding	ADAMTS4	33.2587	56.3704	21.8431	-1.36776	0.0010424	0.0947475	0.00227535	375	Enrichment results non redundant biological proceses - downregulated genes genes
ENSSSCG00000027124	ENSSSCT00000028880	protein_coding		4.06416	3.45761	1.36346	-1.3425	0.000361584	0.0613642	0.022191	110	geneSet	description	link	size	overlap	expect	enrichmentRatio	pValue	FDR	overlapId	userId
ENSSSCG00000035419	ENSSSCT00000057915	protein_coding	RARRES2	95.6696	110.053	44.2732	-1.31369	1.2782e-05	0.0131774	5.05452e-05	78	GO:0051674	localization of cell	http://amigo.geneontology.org/amigo/term/GO:0051674	437	13	3.5773023255813956	3.634023299355107	2.833778608457571e-5	0.006404960934196652	396659;396840;396969;397121;397471;494467;100127488;100141314;100152163;100154373;100516113;100517028;100738836	ENSSSCG00000025924;ENSSSCG00000014310;ENSSSCG00000001770;ENSSSCG00000004755;ENSSSCG00000035419;ENSSSCG00000010280;ENSSSCG00000006590;ENSSSCG00000002039;ENSSSCG00000039416;ENSSSCG00000024555;ENSSSCG00000007675;ENSSSCG00000007032;ENSSSCG00000017251
ENSSSCG00000009672	ENSSSCT00000010605	protein_coding		5.66127	7.04782	2.87259	-1.29483	0.000975469	0.0909206	0.00269033	73	GO:0035295	tube development	http://amigo.geneontology.org/amigo/term/GO:0035295	325	11	2.66046511627907	4.134615384615385	4.2112398319860134e-5	0.006404960934196652	396840;396969;397471;397628;100141314;100152163;100516113;100517028;100524821;100738836;100739665	ENSSSCG00000025924;ENSSSCG00000001770;ENSSSCG00000004755;ENSSSCG00000035419;ENSSSCG00000013599;ENSSSCG00000015203;ENSSSCG00000002039;ENSSSCG00000024555;ENSSSCG00000007675;ENSSSCG00000021210;ENSSSCG00000017251
ENSSSCG00000027331	ENSSSCT00000064455	protein_coding	COL6A3	14.1112	17.4892	7.15063	-1.29032	0.000299621	0.0565895	0.000605253	96	GO:0017144	drug metabolic process	http://amigo.geneontology.org/amigo/term/GO:0017144	227	9	1.858232558139535	4.843311974369243	7.09221965580209e-5	0.006404960934196652	396969;397060;397143;808507;808510;808511;808513;100153866;100302508	ENSSSCG00000031111;ENSSSCG00000001770;ENSSSCG00000004678;ENSSSCG00000007286;ENSSSCG00000018094;ENSSSCG00000018087;ENSSSCG00000035058;ENSSSCG00000018082;ENSSSCG00000018091
ENSSSCG00000006685	ENSSSCT00000007324	protein_coding		14.0836	17.2316	7.07887	-1.28347	0.00037105	0.0617781	0.00112313	123	GO:0040011	locomotion	http://amigo.geneontology.org/amigo/term/GO:0040011	483	13	3.9538604651162794	3.287925842273668	8.133283725964002e-5	0.006404960934196652	396659;396840;396969;397121;397471;494467;100127488;100141314;100152163;100154373;100516113;100517028;100738836	ENSSSCG00000025924;ENSSSCG00000014310;ENSSSCG00000001770;ENSSSCG00000004755;ENSSSCG00000035419;ENSSSCG00000010280;ENSSSCG00000006590;ENSSSCG00000002039;ENSSSCG00000039416;ENSSSCG00000024555;ENSSSCG00000007675;ENSSSCG00000007032;ENSSSCG00000017251
ENSSSCG00000039556	ENSSSCT00000070393	protein_coding	KCNQ1	73.9581	84.168	34.883	-1.27075	0.000114352	0.0396462	0.000577408	74	GO:0060541	respiratory system development	http://amigo.geneontology.org/amigo/term/GO:0060541	70	5	0.5730232558139535	8.72564935064935	2.3745108820194538e-4	0.014845905750947574	396840;396969;397471;100738836;100739665	ENSSSCG00000025924;ENSSSCG00000001770;ENSSSCG00000002039;ENSSSCG00000021210;ENSSSCG00000017251
ENSSSCG00000038869	ENSSSCT00000040165	protein_coding	APLNR	13.2449	11.8511	4.93417	-1.26415	0.000235061	0.0531812	0.0073236	108	GO:0051270	regulation of cellular component movement	http://amigo.geneontology.org/amigo/term/GO:0051270	272	9	2.226604651162791	4.042028743315508	2.827791571609062e-4	0.014845905750947574	396840;396969;397471;397512;494467;100141314;100152163;100154373;100738836	ENSSSCG00000025924;ENSSSCG00000014310;ENSSSCG00000001770;ENSSSCG00000004755;ENSSSCG00000035419;ENSSSCG00000010280;ENSSSCG00000002039;ENSSSCG00000006911;ENSSSCG00000017251
ENSSSCG00000001428	ENSSSCT00000001571	protein_coding	CYP21A2	5.01389	6.35252	2.65577	-1.2582	0.000510359	0.0710228	0.00493149	363	GO:0061061	muscle structure development	http://amigo.geneontology.org/amigo/term/GO:0061061	185	7	1.514418604651163	4.622235872235872	6.647186516569592e-4	0.029912339324563164	396840;396916;397471;494467;100152163;100624668;100738836	ENSSSCG00000025924;ENSSSCG00000035293;ENSSSCG00000014310;ENSSSCG00000004755;ENSSSCG00000002039;ENSSSCG00000023371;ENSSSCG00000017251
ENSSSCG00000027093	ENSSSCT00000024828	protein_coding	FOLH1B	27.8282	29.7663	12.7211	-1.22646	0.000144129	0.0444517	0.00106873	90	GO:0007167	enzyme linked receptor protein signaling pathway	http://amigo.geneontology.org/amigo/term/GO:0007167	263	8	2.1529302325581394	3.7158658831662637	0.0011255359914654761	0.04431797966395312	396840;397121;397512;100141314;100302508;100516113;100517028;100738836	ENSSSCG00000025924;ENSSSCG00000035419;ENSSSCG00000024555;ENSSSCG00000007675;ENSSSCG00000006911;ENSSSCG00000007032;ENSSSCG00000035058;ENSSSCG00000017251
ENSSSCG00000015835	ENSSSCT00000017243	protein_coding	DUSP26	11.7671	12.9512	5.69274	-1.18589	0.00096106	0.0908626	0.00457787	97	GO:0010648	negative regulation of cell communication	http://amigo.geneontology.org/amigo/term/GO:0010648	350	9	2.8651162790697677	3.141233766233766	0.0017561826016391224	0.05643118089169341	396775;396840;397471;100152163;100302508;100516113;100517028;100525894;100738836	ENSSSCG00000025924;ENSSSCG00000004755;ENSSSCG00000015835;ENSSSCG00000002039;ENSSSCG00000024555;ENSSSCG00000007675;ENSSSCG00000035058;ENSSSCG00000031866;ENSSSCG00000017251
ENSSSCG00000027466	ENSSSCT00000029137	protein_coding	PCOLCE	58.1473	69.1368	30.8354	-1.16487	0.000154649	0.0449394	0.000436735	75	GO:0023057	negative regulation of signaling	http://amigo.geneontology.org/amigo/term/GO:0023057	351	9	2.8733023255813954	3.132284382284382	0.001791466060053759	0.05643118089169341	396775;396840;397471;100152163;100302508;100516113;100517028;100525894;100738836	ENSSSCG00000025924;ENSSSCG00000004755;ENSSSCG00000015835;ENSSSCG00000002039;ENSSSCG00000024555;ENSSSCG00000007675;ENSSSCG00000035058;ENSSSCG00000031866;ENSSSCG00000017251
ENSSSCG00000004678	ENSSSCT00000046180	protein_coding	DUOX2	4.69014	5.8452	2.64484	-1.14407	0.000536641	0.0727416	0.0195823	364	Enrichment results KEGG pathways - all genes
ENSSSCG00000004822	ENSSSCT00000028916	protein_coding	ALDH1A3	30.7879	44.6203	20.2108	-1.14257	2.85464e-05	0.0209022	0.00165403	342	geneSet	description	link	size	overlap	expect	enrichmentRatio	pValue	FDR	overlapId	userId
ENSSSCG00000051428	ENSSSCT00000078715	lncRNA		3.576	5.3057	2.42654	-1.12864	0.000831312	0.087554	0.00340427	370	ssc00340	Histidine metabolism	http://www.kegg.jp/kegg-bin/show_pathway?ssc00340+100158127+102162530+106504110+733685	23	4	0.3227117755048518	12.394961397805771	2.6414983423428406e-4	0.05938173557943571	100158127;102162530;106504110;733685	ENSSSCG00000009889;ENSSSCG00000014247;ENSSSCG00000004822;ENSSSCG00000004870
ENSSSCG00000013599	ENSSSCT00000014853	protein_coding	ANGPTL4	86.6466	105.914	48.9554	-1.11335	0.000183358	0.0463204	0.000505763	72	ssc04510	Focal adhesion	http://www.kegg.jp/kegg-bin/show_pathway?ssc04510+100101551+100513005+100518179+100623707+102163961+396707+399543+414396+414399+733637	194	10	2.7220036716496194	3.6737643318238757	3.711358473714732e-4	0.05938173557943571	100101551;100513005;100518179;100623707;102163961;396707;399543;414396;414399;733637	ENSSSCG00000000712;ENSSSCG00000015507;ENSSSCG00000027331;ENSSSCG00000014007;ENSSSCG00000016958;ENSSSCG00000014117;ENSSSCG00000015444;ENSSSCG00000003691;ENSSSCG00000003691;ENSSSCG00000007585
ENSSSCG00000014007	ENSSSCT00000015300	protein_coding	FLT4	7.17431	7.05806	3.34154	-1.07876	8.59e-05	0.0337372	0.00195496	91	ssc04670	Leukocyte transendothelial migration	http://www.kegg.jp/kegg-bin/show_pathway?ssc04670+100302016+100623707+396659+414396+414399+414737+733637	110	7	1.5434041437188566	4.535429056924384	8.55168779162252e-4	0.06888464957349072	100302016;100623707;396659;414396;414399;414737;733637	ENSSSCG00000035772;ENSSSCG00000016958;ENSSSCG00000039416;ENSSSCG00000011747;ENSSSCG00000003691;ENSSSCG00000003691;ENSSSCG00000007585
ENSSSCG00000036814	ENSSSCT00000072423	protein_coding	CLEC11A	13.4885	16.3715	7.77258	-1.07472	0.000188892	0.0470099	0.000656015	64	ssc00410	beta-Alanine metabolism	http://www.kegg.jp/kegg-bin/show_pathway?ssc00410+100158127+102162530+106504110+733685	31	4	0.4349593495934959	9.19626168224299	8.61058119668634e-4	0.06888464957349072	100158127;102162530;106504110;733685	ENSSSCG00000009889;ENSSSCG00000014247;ENSSSCG00000004822;ENSSSCG00000004870
ENSSSCG00000027882	ENSSSCT00000022625	protein_coding	C1orf115	34.0067	37.8105	18.0507	-1.06673	0.00036214	0.0613642	0.00288901	122	ssc00620	Pyruvate metabolism	http://www.kegg.jp/kegg-bin/show_pathway?ssc00620+100153866+100158154+106504110+733685	37	4	0.519145030159979	7.704976004041424	0.0016944455737836206	0.09055827731124566	100153866;100158154;106504110;733685	ENSSSCG00000009889;ENSSSCG00000007286;ENSSSCG00000014247;ENSSSCG00000001930
ENSSSCG00000029226	ENSSSCT00000031057	protein_coding	UBC	7.51107	9.1919	4.40143	-1.06239	8.52847e-06	0.0107186	1.31497e-05	84	ssc00010	Glycolysis / Gluconeogenesis	http://www.kegg.jp/kegg-bin/show_pathway?ssc00010+100153866+100158154+102162530+106504110+733685	62	5	0.8699186991869918	5.747663551401869	0.0016979676995858561	0.09055827731124566	100153866;100158154;102162530;106504110;733685	ENSSSCG00000009889;ENSSSCG00000007286;ENSSSCG00000014247;ENSSSCG00000001930;ENSSSCG00000004822
ENSSSCG00000013598	ENSSSCT00000014852	protein_coding	KANK3	4.50071	4.40728	2.1202	-1.05569	0.000860221	0.0887224	0.015467	126	ssc05165	Human papillomavirus infection	http://www.kegg.jp/kegg-bin/show_pathway?ssc05165+100101551+100135031+100153369+100158154+100513005+100623707+100626233+102163961+110258061+396707+396923+399543	327	12	4.588119590873328	2.6154505701791995	0.0020056645604771273	0.09168752276466868	100101551;100135031;100153369;100158154;100513005;100623707;100626233;102163961;110258061;396707;396923;399543	ENSSSCG00000000396;ENSSSCG00000000712;ENSSSCG00000001229;ENSSSCG00000038509;ENSSSCG00000015507;ENSSSCG00000027331;ENSSSCG00000006709;ENSSSCG00000009060;ENSSSCG00000001930;ENSSSCG00000016958;ENSSSCG00000014117;ENSSSCG00000015444
ENSSSCG00000000258	ENSSSCT00000000277	protein_coding	RARG	4.05998	3.52614	1.70172	-1.0511	0.000307021	0.0573737	0.0223422	116	ssc04977	Vitamin digestion and absorption	http://www.kegg.jp/kegg-bin/show_pathway?ssc04977+100522014+397677+733619	22	3	0.3086808287437713	9.718776550552253	0.003406202410938808	0.1272942306074863	100522014;397677;733619	ENSSSCG00000027093;ENSSSCG00000007874;ENSSSCG00000008550
ENSSSCG00000028623	ENSSSCT00000069166	protein_coding	RARRES1	6.49816	5.95137	2.88097	-1.04667	0.000547502	0.0727416	0.0164436	100	ssc01100	Metabolic pathways	http://www.kegg.jp/kegg-bin/show_pathway?ssc01100+100048954+100152915+100153866+100158127+100158154+100512419+100514210+100516442+100518066+100518817+100520022+100521945+100522126+100622411+100622861+102159905+102162530+106504110+110261091+396841+397001+397143+397677+403337+733685+808507+808510+808511+808513	1260	29	17.67899291896145	1.6403649310191366	0.0036656819095512994	0.1272942306074863	100048954;100152915;100153866;100158127;100158154;100512419;100514210;100516442;100518066;100518817;100520022;100521945;100522126;100622411;100622861;102159905;102162530;106504110;110261091;396841;397001;397143;397677;403337;733685;808507;808510;808511;808513	ENSSSCG00000034733;ENSSSCG00000031111;ENSSSCG00000012847;ENSSSCG00000009889;ENSSSCG00000000665;ENSSSCG00000018094;ENSSSCG00000007286;ENSSSCG00000034502;ENSSSCG00000000959;ENSSSCG00000027093;ENSSSCG00000037455;ENSSSCG00000008226;ENSSSCG00000014247;ENSSSCG00000001930;ENSSSCG00000004822;ENSSSCG00000018091;ENSSSCG00000029443;ENSSSCG00000000169;ENSSSCG00000018087;ENSSSCG00000014272;ENSSSCG00000001428;…
ENSSSCG00000009946	ENSSSCT00000010898	protein_coding	SART3	40.7024	46.171	22.3745	-1.04513	0.000163762	0.0451787	0.000819218	125	ssc04330	Notch signaling pathway	http://www.kegg.jp/kegg-bin/show_pathway?ssc04330+100152163+100153369+100626233+110258061	47	4	0.6594544977707841	6.065619407436866	0.004111029940451649	0.1272942306074863	100152163;100153369;100626233;110258061	ENSSSCG00000038509;ENSSSCG00000006709;ENSSSCG00000009060;ENSSSCG00000004755
ENSSSCG00000007253	ENSSSCT00000007936	protein_coding	MAPRE1	2.27394	2.47407	1.21258	-1.02881	7.24559e-05	0.0311218	0.000471673	77	ssc01200	Carbon metabolism	http://www.kegg.jp/kegg-bin/show_pathway?ssc01200+100048954+100153866+100158154+100514210+100622411+110261091	111	6	1.557435090479937	3.8524880020207126	0.004563891723903479	0.1272942306074863	100048954;100153866;100158154;100514210;100622411;110261091	ENSSSCG00000012847;ENSSSCG00000007286;ENSSSCG00000034502;ENSSSCG00000001930;ENSSSCG00000029443;ENSSSCG00000015034
ENSSSCG00000000712	ENSSSCT00000000775	protein_coding	VWF	19.4659	23.6145	11.6348	-1.02122	6.39223e-05	0.0300327	0.000122942	61	ssc00980	Metabolism of xenobiotics by cytochrome P450	http://www.kegg.jp/kegg-bin/show_pathway?ssc00980+100152951+100514231+102162530+397143	49	4	0.6875163912929452	5.818043105092505	0.004780091005097242	0.1272942306074863	100152951;100514231;102162530;397143	ENSSSCG00000031111;ENSSSCG00000002627;ENSSSCG00000004822;ENSSSCG00000006821
ENSSSCG00000044591	ENSSSCT00000067917	protein_coding		3.1896	5.0868	2.51308	-1.0173	0.000767618	0.084214	0.0212701	334	ssc04512	ECM-receptor interaction	http://www.kegg.jp/kegg-bin/show_pathway?ssc04512+100101551+100513005+102163961+396707+399543	80	5	1.1224757408864412	4.454439252336448	0.00517132811842913	0.1272942306074863	100101551;100513005;102163961;396707;399543	ENSSSCG00000000712;ENSSSCG00000015507;ENSSSCG00000027331;ENSSSCG00000014117;ENSSSCG00000015444
ENSSSCG00000007286	ENSSSCT00000007971	protein_coding	ACSS2	8.70754	10.8213	5.3772	-1.00894	0.000130347	0.0414735	0.000294057	71	ssc04611	Platelet activation	http://www.kegg.jp/kegg-bin/show_pathway?ssc04611+100525326+100623707+399543+414396+414399+733637	120	6	1.6837136113296616	3.563551401869159	0.00665525658114241	0.14026171046674474	100525326;100623707;399543;414396;414399;733637	ENSSSCG00000013041;ENSSSCG00000000712;ENSSSCG00000016958;ENSSSCG00000003691;ENSSSCG00000003691;ENSSSCG00000007585
ENSSSCG00000004822	ENSSSCT00000086537	protein_coding	ALDH1A3	71.4117	107.004	53.3217	-1.00486	5.16177e-05	0.0267536	0.00313153	345	ssc00030	Pentose phosphate pathway	http://www.kegg.jp/kegg-bin/show_pathway?ssc00030+100514210+100622411+110261091	28	3	0.39286650931025435	7.636181575433913	0.00681779026157292	0.14026171046674474	100514210;100622411;110261091	ENSSSCG00000012847;ENSSSCG00000034502;ENSSSCG00000029443
ENSSSCG00000010280	ENSSSCT00000011252	protein_coding	VSIR	2.09182	2.50595	1.25378	-0.999075	0.00022801	0.0528226	0.000567108	66
ENSSSCG00000015203	ENSSSCT00000016569	protein_coding	ROBO4	12.5125	16.3174	8.20636	-0.991594	5.46362e-05	0.0274667	0.000118785	367
ENSSSCG00000010276	ENSSSCT00000059317	protein_coding	UNC5B	18.2358	24.8839	12.9441	-0.942918	0.000431471	0.0664451	0.000450193	381
ENSSSCG00000013260	ENSSSCT00000046360	protein_coding	MDK	241.766	322.368	168.122	-0.9392	0.00041232	0.0647755	0.000305638	383
ENSSSCG00000031925	ENSSSCT00000047303	protein_coding	SHANK3	5.93456	7.10501	3.71738	-0.934549	0.000565551	0.073799	0.000978606	67
ENSSSCG00000038509	ENSSSCT00000046510	protein_coding	NOTCH1	13.2121	18.1847	9.53885	-0.930841	0.0005464	0.0727416	0.000444958	380
ENSSSCG00000003753	ENSSSCT00000004155	protein_coding		26.5448	36.8055	19.6216	-0.907477	0.000187437	0.0469993	0.0210923	343
ENSSSCG00000051794	ENSSSCT00000064953	protein_coding	CHRNB1	10.4144	12.4056	6.68741	-0.891475	0.000685246	0.0824132	0.00114426	87
ENSSSCG00000008898	ENSSSCT00000042235	protein_coding		7.27091	9.87468	5.33668	-0.887791	1.35767e-05	0.0136506	7.34904e-05	371
ENSSSCG00000041667	ENSSSCT00000072269	protein_coding	CLDN5	16.3132	19.1569	10.5523	-0.86031	0.000554415	0.0731537	0.00129891	62
ENSSSCG00000018094	ENSSSCT00000019689	protein_coding	CYTB	1153.01	1424.13	784.566	-0.860114	0.000175301	0.0459197	0.000212818	80
ENSSSCG00000006590	ENSSSCT00000036517	protein_coding	S100A8	9.866	11.2681	6.26973	-0.845771	0.00084048	0.0878432	0.0384943	360
ENSSSCG00000044572	ENSSSCT00000087189	lncRNA		18.5523	18.667	10.4849	-0.832175	0.000235538	0.0531812	0.00342456	101
ENSSSCG00000013354	ENSSSCT00000014585	protein_coding	CSRP3	69.6521	116.855	65.716	-0.830398	0.000286681	0.0560455	0.022593	356
ENSSSCG00000002452	ENSSSCT00000046926	protein_coding	LGMN	59.9755	77.2839	43.7994	-0.819258	0.000911718	0.0899855	0.00309716	365
ENSSSCG00000029521	ENSSSCT00000061801	protein_coding	CD82	51.7908	68.4303	38.8507	-0.816695	0.000195608	0.0479359	0.00153226	373
ENSSSCG00000014117	ENSSSCT00000085010	protein_coding	THBS4	32.0744	32.7005	18.6069	-0.813474	0.000635989	0.0785564	0.00797208	104
ENSSSCG00000002039	ENSSSCT00000002281	protein_coding	MMP14	75.9043	85.7411	48.8369	-0.812015	0.00104151	0.0947475	0.00460025	68
ENSSSCG00000039416	ENSSSCT00000064385	protein_coding	CXCR4	14.9634	19.9144	11.3866	-0.806477	0.000767839	0.084214	0.00609438	337
ENSSSCG00000014921	ENSSSCT00000079260	protein_coding	PRSS23	126.743	167.047	95.8303	-0.801703	0.000587772	0.075187	0.00111408	376
ENSSSCG00000017927	ENSSSCT00000019510	protein_coding	BCL6B	16.0073	17.4285	10.0531	-0.793809	0.000454376	0.0671835	0.00210435	95
ENSSSCG00000000363	ENSSSCT00000000386	protein_coding	GDF11	3.96231	5.17172	2.98501	-0.792908	0.000338529	0.0601362	0.000537495	47
ENSSSCG00000033144	ENSSSCT00000039964	protein_coding	YTHDF3	15.4059	22.1217	12.7781	-0.791791	3.54017e-05	0.0238476	0.000451891	335
ENSSSCG00000044051	ENSSSCT00000091064	protein_coding		285.862	378.744	219.749	-0.785367	0.000616731	0.0769759	0.00075515	382
ENSSSCG00000011157	ENSSSCT00000054298	protein_coding	PITRM1	12.8144	13.4167	7.78962	-0.784402	0.000248934	0.0538527	0.0021137	103
ENSSSCG00000000665	ENSSSCT00000000721	protein_coding	RIMKLB	7.14703	8.33133	4.88121	-0.771306	5.73394e-05	0.0279861	0.00013828	120
ENSSSCG00000015276	ENSSSCT00000016645	protein_coding	ETNK2	31.1266	25.5234	15.0143	-0.765488	0.000154547	0.0449394	0.0282492	115
ENSSSCG00000039426	ENSSSCT00000057721	protein_coding	FSTL1	67.5216	75.0664	44.3725	-0.7585	0.000833653	0.087554	0.00244177	99
ENSSSCG00000039412	ENSSSCT00000047908	protein_coding	DOC2B	2.21107	2.40314	1.42637	-0.752572	5.0809e-05	0.0267536	0.000273947	79
ENSSSCG00000004484	ENSSSCT00000074627	protein_coding	COL12A1	13.5425	18.9696	11.2912	-0.748493	0.000306779	0.0573737	0.011542	338
ENSSSCG00000035772	ENSSSCT00000065433	protein_coding	CDH5	33.3468	43.3949	25.9276	-0.743036	0.000898571	0.0899855	0.00333104	336
ENSSSCG00000024555	ENSSSCT00000025252	protein_coding	ING2	6.17612	6.99446	4.20514	-0.734061	0.000849722	0.0880767	0.0037695	56
ENSSSCG00000015507	ENSSSCT00000045579	protein_coding	TNN	4.28928	5.51369	3.40187	-0.696692	5.03697e-05	0.0267536	0.000519954	49
ENSSSCG00000036933	ENSSSCT00000058463	protein_coding	NR1D1	9.27497	9.38395	5.81632	-0.69009	0.000837842	0.08775	0.0106147	107
ENSSSCG00000001773	ENSSSCT00000001988	protein_coding	TMED3	21.1826	20.2571	12.7784	-0.664714	0.000234675	0.0531812	0.00874236	92
ENSSSCG00000037455	ENSSSCT00000058116	protein_coding	NDUFS8	50.2432	54.3899	34.33	-0.663868	0.000241931	0.0533436	0.00111952	89
ENSSSCG00000003694	ENSSSCT00000004093	protein_coding	EMILIN2	61.458	67.2867	42.9085	-0.649059	0.00103551	0.0947475	0.00360479	76
ENSSSCG00000026994	ENSSSCT00000063527	protein_coding	ADAMTS10	9.45752	9.56368	6.1071	-0.647079	0.000271375	0.055233	0.00448703	106
ENSSSCG00000026951	ENSSSCT00000001623	protein_coding	PSMB8	10.6616	11.884	7.62259	-0.640672	0.000725832	0.0836904	0.014674	55
ENSSSCG00000008722	ENSSSCT00000056810	protein_coding	SH3TC1	5.21784	4.5013	2.93316	-0.617885	0.000167421	0.0451787	0.0330962	137
ENSSSCG00000008606	ENSSSCT00000055982	protein_coding	OSR1	1.55765	1.77924	1.17612	-0.597229	0.00038134	0.0621663	0.00424337	361
ENSSSCG00000018087	ENSSSCT00000019682	protein_coding	ND4	2296.67	2404.68	1591	-0.595911	0.000436669	0.0664451	0.00470278	94
ENSSSCG00000023371	ENSSSCT00000025210	protein_coding	EHD2	18.2015	18.8731	12.5314	-0.590781	0.000319936	0.0580643	0.00290229	105
ENSSSCG00000007675	ENSSSCT00000044686	protein_coding	EPHB4	3.98195	4.1129	2.74262	-0.584601	3.85836e-05	0.0240773	0.000473683	127
ENSSSCG00000006911	ENSSSCT00000033701	protein_coding	TGFBR3	12.6668	10.3091	6.89297	-0.580724	1.97135e-05	0.0183665	0.0120444	138
ENSSSCG00000007032	ENSSSCT00000007701	protein_coding	PLAT	85.1926	108.842	73.0357	-0.575565	0.000382109	0.0621663	0.00205045	374
ENSSSCG00000038144	ENSSSCT00000019573	protein_coding		34.263	36.4935	24.5347	-0.572813	0.000603113	0.0761801	0.00291023	98
ENSSSCG00000017100	ENSSSCT00000083543	protein_coding	MTRR	11.3223	12.1045	8.19241	-0.563184	0.000179031	0.0459197	0.0042562	52
ENSSSCG00000035058	ENSSSCT00000065198	protein_coding	PID1	14.8283	22.8058	16.1288	-0.49976	4.5978e-05	0.0267536	0.044571	231
ENSSSCG00000026812	ENSSSCT00000025035	protein_coding	EMG1	93.4864	113.267	80.1875	-0.498278	6.82037e-05	0.0303065	0.000702521	50
ENSSSCG00000029443	ENSSSCT00000031565	protein_coding	TKTL1	91.7601	98.8387	71.0429	-0.476387	0.000161059	0.0451787	0.00251631	57
ENSSSCG00000001008	ENSSSCT00000001100	protein_coding	BPHL	24.6511	24.2807	17.5982	-0.464383	0.000196427	0.0479359	0.00573823	109
ENSSSCG00000017199	ENSSSCT00000018724	protein_coding	TRIM47	27.2558	30.345	22.0581	-0.460147	0.00023802	0.0531812	0.000364095	60
ENSSSCG00000003839	ENSSSCT00000054751	protein_coding		111.676	148.716	108.153	-0.459491	0.000332137	0.0592172	0.020468	355
ENSSSCG00000018082	ENSSSCT00000019677	protein_coding	COX3	7162.11	6891.74	5074.43	-0.441623	0.000199008	0.0481474	0.0117427	93
ENSSSCG00000021210	ENSSSCT00000031507	protein_coding	HIKESHI	4.05753	5.57776	4.13304	-0.432481	0.000146477	0.0444728	0.0203236	228
ENSSSCG00000031866	ENSSSCT00000051854	protein_coding	TIMP3	85.7122	107.782	80.866	-0.414511	0.000420153	0.065596	0.00455462	359
ENSSSCG00000018091	ENSSSCT00000019686	protein_coding	ND5	1322.06	1351.66	1029.5	-0.392797	0.000132268	0.0418199	0.0021737	59
ENSSSCG00000003129	ENSSSCT00000003470	protein_coding	ZSWIM9	2.38615	2.55877	1.97235	-0.375533	0.00092359	0.0904311	0.0142465	54
ENSSSCG00000009944	ENSSSCT00000010896	protein_coding	CORO1C	34.1276	42.7366	33.4693	-0.352632	0.000316349	0.0577341	0.0101475	227
ENSSSCG00000017251	ENSSSCT00000018780	protein_coding	SOX9	54.388	65.9784	53.2697	-0.30868	0.000933428	0.0905403	0.0395178	175
ENSSSCG00000000171	ENSSSCT00000000180	protein_coding	CKAP4	98.6343	109.385	90.9132	-0.266848	6.68699e-05	0.0302854	0.0137174	340
ENSSSCG00000000746	ENSSSCT00000087395	protein_coding	WASHC1	15.0078	14.5742	12.6239	-0.20726	4.57883e-05	0.0267536	0.0130269	117
ENSSSCG00000022955	ENSSSCT00000023257	protein_coding	POLR2B	34.943	36.0548	31.4864	-0.19546	0.000710227	0.0836274	0.0151916	58
ENSSSCG00000007798	ENSSSCT00000008546	protein_coding	TBC1D10B	9.83039	10.999	9.66759	-0.186148	0.000447314	0.0671835	0.0126821	332
ENSSSCG00000029059	ENSSSCT00000023703	protein_coding	SSRP1	106.91	100.446	105.571	0.0717999	9.6944e-06	0.0115915	0.0429563	155
ENSSSCG00000007585	ENSSSCT00000049015	protein_coding	ACTB	1206.3	1227.82	1371.54	0.159701	0.000230892	0.0531812	0.0405482	250
ENSSSCG00000000204	ENSSSCT00000000217	protein_coding	PRPF40B	13.5074	11.8886	13.6323	0.19745	0.000316968	0.0577341	0.00842191	6
ENSSSCG00000007874	ENSSSCT00000051120	protein_coding	ABCC1	42.0571	41.8255	49.4711	0.242201	5.05896e-05	0.0267536	0.00262592	195
ENSSSCG00000009217	ENSSSCT00000010093	protein_coding	PKD2	19.9182	20.2769	24.3238	0.262534	0.000287626	0.0560455	0.0311844	193
ENSSSCG00000000559	ENSSSCT00000038738	protein_coding	RASSF8	5.2268	5.16468	6.2537	0.276031	0.000713812	0.0836274	0.032608	189
ENSSSCG00000036639	ENSSSCT00000061214	protein_coding	STOM	6.24178	4.64197	5.70721	0.298048	9.05738e-05	0.0344949	0.0385413	3
ENSSSCG00000024059	ENSSSCT00000025302	protein_coding	VAT1	135.954	132.823	165.715	0.319196	0.000117128	0.0400563	0.00260984	240
ENSSSCG00000023366	ENSSSCT00000027862	protein_coding	OARD1	47.4191	38.4675	48.3883	0.331017	0.000561434	0.073693	0.0257959	156
ENSSSCG00000008550	ENSSSCT00000049034	protein_coding	SLC5A6	27.8458	28.0068	35.4896	0.341621	0.000815327	0.0869207	0.0357843	268
ENSSSCG00000013667	ENSSSCT00000014931	protein_coding	COL5A3	32.5678	30.1867	38.2973	0.343327	0.000222418	0.0524949	0.00317778	326
ENSSSCG00000015444	ENSSSCT00000016825	protein_coding	LAMB1	80.8262	80.1106	102.541	0.356138	0.000190747	0.0472376	0.0164665	243
ENSSSCG00000000843	ENSSSCT00000074845	protein_coding	TXNRD1	119.821	120.299	157.149	0.385508	0.000929966	0.0905403	0.0402154	253
ENSSSCG00000004870	ENSSSCT00000005376	protein_coding	CNDP2	94.6104	90.8474	119.055	0.390112	0.00086654	0.0887224	0.00918618	262
ENSSSCG00000000633	ENSSSCT00000000680	protein_coding	YBX3	87.285	90.2135	118.74	0.396387	2.40688e-05	0.0192062	0.0102389	242
ENSSSCG00000021494	ENSSSCT00000025526	protein_coding	CDC25A	6.4333	5.37881	7.12751	0.406111	0.000679187	0.082275	0.0265743	312
ENSSSCG00000004332	ENSSSCT00000064722	protein_coding	BACH2	5.03185	4.80158	6.38179	0.410451	0.00104242	0.0947475	0.0159487	196
ENSSSCG00000034733	ENSSSCT00000074324	protein_coding	CMAS	17.4385	15.1558	20.214	0.415486	2.05876e-06	0.00534375	1.09402e-05	317
ENSSSCG00000013282	ENSSSCT00000014506	protein_coding	ACCS	15.0667	11.8349	15.9502	0.43053	0.000438808	0.0664451	0.00206716	27
ENSSSCG00000016773	ENSSSCT00000089609	protein_coding	ZNF282	11.3458	10.2967	14.165	0.460144	0.000111586	0.0392284	0.000595508	186
ENSSSCG00000034200	ENSSSCT00000056387	protein_coding	SEC22C	4.90647	4.24913	5.89295	0.471821	0.000147736	0.0444728	0.0095254	315
ENSSSCG00000003660	ENSSSCT00000036802	protein_coding	PABPC4	104.722	90.269	125.725	0.477965	0.000390543	0.0630745	0.000464811	281
ENSSSCG00000006821	ENSSSCT00000007472	protein_coding	GSTM3	116.259	107.902	150.308	0.478206	0.00051457	0.0710228	0.00866049	187
ENSSSCG00000003691	ENSSSCT00000025362	protein_coding	MYL12A	43.1031	44.0072	61.3886	0.480232	0.00037598	0.0619714	0.0402738	245
ENSSSCG00000035061	ENSSSCT00000042791	protein_coding	WBP1	35.056	27.1524	37.9614	0.483453	0.000725034	0.0836904	0.00462057	10
ENSSSCG00000008574	ENSSSCT00000051404	protein_coding	KIF3C	21.2518	20.9238	29.4297	0.492126	8.35175e-05	0.0335887	0.00362807	259
ENSSSCG00000006850	ENSSSCT00000042362	protein_coding	FAM102B	8.75933	7.95907	11.2219	0.495645	0.000937072	0.0905403	0.00345877	305
ENSSSCG00000023105	ENSSSCT00000076096	protein_coding	NET1	60.056	46.9042	66.7381	0.508794	0.000278286	0.0554305	0.00199206	13
ENSSSCG00000029539	ENSSSCT00000055828	protein_coding	RAB23	17.0386	12.969	18.6005	0.520278	0.000249873	0.0538527	0.000836771	25
ENSSSCG00000008226	ENSSSCT00000009008	protein_coding	POLR1A	11.7313	10.213	14.7071	0.526106	0.000861615	0.0887224	0.00113091	294
ENSSSCG00000038304	ENSSSCT00000053522	protein_coding		33.1471	21.7562	31.5028	0.534051	0.000443296	0.066923	0.0312347	29
ENSSSCG00000033032	ENSSSCT00000065368	protein_coding	ZBTB14	3.29032	2.432	3.52421	0.535157	0.000396633	0.0633002	0.00617718	12
ENSSSCG00000031592	ENSSSCT00000051400	protein_coding	ZNF462	3.35884	3.16979	4.59901	0.536935	0.000423347	0.0656868	0.00467738	308
ENSSSCG00000012703	ENSSSCT00000013889	protein_coding	RBMX	8.18223	6.47144	9.42042	0.541703	0.000544094	0.0727416	0.00536531	314
ENSSSCG00000010514	ENSSSCT00000011504	protein_coding	RRP12	14.3408	12.6351	18.4111	0.543135	8.09146e-05	0.0328044	0.00019411	295
ENSSSCG00000014272	ENSSSCT00000072751	protein_coding		6.87084	4.45169	6.51998	0.550514	7.69035e-05	0.0316893	0.00470392	32
ENSSSCG00000034360	ENSSSCT00000043262	protein_coding	CELSR2	4.30243	3.91984	5.75666	0.554438	0.00100412	0.0929638	0.0131206	191
ENSSSCG00000021591	ENSSSCT00000030983	protein_coding		50.4905	45.9407	67.748	0.560407	0.000311598	0.0575906	0.00155105	291
ENSSSCG00000011454	ENSSSCT00000047889	protein_coding	SFMBT1	5.29275	3.92344	5.78781	0.560896	0.000916466	0.0899855	0.00296494	23
ENSSSCG00000000959	ENSSSCT00000045059	protein_coding	LARGE1	61.676	54.3231	80.4087	0.565786	0.000352114	0.0612508	0.000771596	307
ENSSSCG00000046214	ENSSSCT00000077223	protein_coding	IFT22	1.93627	1.906	2.82738	0.568916	0.000178764	0.0459197	0.0100866	194
ENSSSCG00000002008	ENSSSCT00000058228	protein_coding		11.1509	8.5423	12.7564	0.578525	0.000900177	0.0899855	0.0017464	38
ENSSSCG00000014965	ENSSSCT00000016326	protein_coding	ENDOD1	6.36855	5.46932	8.17031	0.579029	0.000542278	0.0727416	0.00131331	289
ENSSSCG00000014247	ENSSSCT00000015567	protein_coding	ALDH7A1	27.4939	20.2935	30.325	0.579488	0.000216905	0.051679	0.00117413	9
ENSSSCG00000002639	ENSSSCT00000002929	protein_coding		7.53091	7.63847	11.4318	0.581692	0.000278961	0.0554305	0.0342603	192
ENSSSCG00000001930	ENSSSCT00000044430	protein_coding		487.035	419.124	632.248	0.593112	0.000945976	0.0908626	0.00153175	285
ENSSSCG00000001009	ENSSSCT00000001101	protein_coding	RIPK1	6.88987	6.57626	9.92764	0.594185	0.000754791	0.084214	0.0128647	254
ENSSSCG00000000169	ENSSSCT00000028672	protein_coding	POLR3B	8.42098	7.28051	11.0388	0.600467	0.000566645	0.073799	0.00324862	325
ENSSSCG00000012494	ENSSSCT00000013661	protein_coding	TIMM8A	6.15613	5.44568	8.27972	0.604469	0.000725604	0.0836904	0.00217181	306
ENSSSCG00000001022	ENSSSCT00000090505	protein_coding	SSR1	59.5013	53.5176	83.4355	0.640647	0.000147066	0.0444728	0.0209391	327
ENSSSCG00000011290	ENSSSCT00000012360	protein_coding	HIGD1A	19.3845	18.2097	28.7572	0.659216	0.000149218	0.0446334	0.00464047	249
ENSSSCG00000010283	ENSSSCT00000047219	protein_coding	SPOCK2	163.186	138.888	220.014	0.663677	0.00045175	0.0671835	0.00109682	299
ENSSSCG00000006709	ENSSSCT00000038464	protein_coding	NOTCH2	44.153	38.8104	62.1794	0.679993	0.000168054	0.0451787	0.000869339	300
ENSSSCG00000002332	ENSSSCT00000037538	protein_coding	SIPA1L1	14.2239	13.5365	21.7521	0.684298	0.000750652	0.084214	0.0185059	263
ENSSSCG00000009113	ENSSSCT00000009980	protein_coding	METTL14	12.4455	8.07307	12.999	0.687212	0.000951599	0.0908626	0.00729705	20
ENSSSCG00000009412	ENSSSCT00000010313	protein_coding	LCP1	17.9657	17.1347	27.9255	0.704665	0.000876176	0.0891671	0.0291159	247
ENSSSCG00000028712	ENSSSCT00000029362	protein_coding	ATPAF2	40.3541	36.683	60.4134	0.719758	6.47597e-05	0.0301444	0.000827483	261
ENSSSCG00000017777	ENSSSCT00000019349	protein_coding	FLOT2	39.3295	34.0098	56.365	0.728849	4.66271e-05	0.0267536	0.000233221	298
ENSSSCG00000012679	ENSSSCT00000013861	protein_coding	GPC4	24.4439	17.8758	30.3855	0.765379	0.000478198	0.0689267	0.000674344	279
ENSSSCG00000006296	ENSSSCT00000045595	protein_coding	ATP1B1	43.8191	38.1753	64.951	0.766713	0.000204725	0.0492437	0.00109143	304
ENSSSCG00000006811	ENSSSCT00000007460	protein_coding	SLC6A17	4.3147	4.1614	7.08877	0.768468	0.000499197	0.0699043	0.0193497	258
ENSSSCG00000040538	ENSSSCT00000055543	protein_coding	WDFY2	22.2504	17.2982	29.5216	0.771145	1.28439e-05	0.0131774	0.000172257	323
ENSSSCG00000010756	ENSSSCT00000065335	protein_coding	MGMT	22.8959	14.5586	25.0291	0.781737	0.000816092	0.0869207	0.00324934	22
ENSSSCG00000012847	ENSSSCT00000014042	protein_coding	TALDO1	259.358	218.632	378.149	0.79045	5.25712e-06	0.00800866	2.44707e-05	297
ENSSSCG00000009850	ENSSSCT00000010796	protein_coding	TAOK3	9.65146	8.22199	14.3795	0.806454	0.000178156	0.0459197	0.000719256	303
ENSSSCG00000030182	ENSSSCT00000030680	protein_coding	DEDD2	15.0997	8.4652	15.0114	0.826442	0.00105215	0.0947608	0.0141504	31
ENSSSCG00000015034	ENSSSCT00000069328	protein_coding	SDHD	133.493	113.811	202.383	0.830444	0.000517406	0.0710228	0.0103372	328
ENSSSCG00000038287	ENSSSCT00000060064	protein_coding	RDH13	9.02457	6.82985	12.2864	0.847133	6.76346e-05	0.0303065	5.61481e-05	287
ENSSSCG00000016958	ENSSSCT00000033882	protein_coding	PIK3R1	14.0124	11.9704	21.8397	0.867485	0.000814642	0.0869207	0.00582903	290
ENSSSCG00000015379	ENSSSCT00000016754	protein_coding	DNAH11	3.48129	2.56198	4.71382	0.87964	0.000691426	0.0826718	0.000551798	286
ENSSSCG00000037530	ENSSSCT00000036683	protein_coding	TACC2	7.69048	5.91955	11.0677	0.9028	0.000276845	0.0554305	0.00044545	284
ENSSSCG00000028092	ENSSSCT00000071045	protein_coding		20.6704	14.9985	28.1789	0.909797	0.000730125	0.0838912	0.00071954	288
ENSSSCG00000005267	ENSSSCT00000005802	protein_coding	ANXA1	192.632	189.884	366.565	0.948952	0.00012329	0.040544	0.0229079	246
ENSSSCG00000011747	ENSSSCT00000012858	protein_coding	CLDN11	125.959	114.297	221.154	0.952264	0.000187915	0.0469993	0.00640196	260
ENSSSCG00000016151	ENSSSCT00000040998	protein_coding	MAP2	4.20798	4.23248	8.35652	0.981401	0.000356581	0.0613642	0.0405307	267
ENSSSCG00000017727	ENSSSCT00000062145	protein_coding	TMEM98	6.8489	3.86976	7.80608	1.01235	0.000518487	0.0710228	0.00175033	24
ENSSSCG00000007435	ENSSSCT00000008138	protein_coding	PLTP	156.088	80.2757	163.533	1.02655	0.00101128	0.0932099	0.00765647	16
ENSSSCG00000034502	ENSSSCT00000071223	protein_coding	H6PD	2.12007	1.53122	3.12054	1.02712	0.000101324	0.0372368	0.000342298	322
ENSSSCG00000017311	ENSSSCT00000018847	protein_coding	MAPT	5.72781	2.88678	5.9022	1.03179	0.000620849	0.077065	0.00608997	30
ENSSSCG00000037376	ENSSSCT00000079504	protein_coding		15.2506	8.13725	16.6977	1.03703	0.000972574	0.0909206	0.00592868	26
ENSSSCG00000009889	ENSSSCT00000055658	protein_coding	ALDH2	32.0195	20.8298	42.8924	1.04207	0.000125879	0.0405652	9.6328e-05	34
ENSSSCG00000029289	ENSSSCT00000028082	protein_coding		1007.7	607.959	1294.5	1.09035	0.00017763	0.0459197	0.000192578	37
ENSSSCG00000006704	ENSSSCT00000065771	protein_coding		4.98941	3.98802	8.63699	1.11486	0.000175249	0.0459197	0.000890065	301
ENSSSCG00000001384	ENSSSCT00000001506	protein_coding	VARS2	10.2135	5.58158	12.2208	1.1306	6.17971e-05	0.0293082	0.00014654	36
ENSSSCG00000000396	ENSSSCT00000077169	protein_coding	STAT2	8.1696	4.67818	10.5964	1.17956	2.11142e-05	0.0184318	5.27843e-05	15
ENSSSCG00000007123	ENSSSCT00000007795	protein_coding		43.2925	23.3343	53.0217	1.18413	8.00199e-06	0.0107186	3.89079e-05	14
ENSSSCG00000004705	ENSSSCT00000088439	protein_coding	MAP1A	5.41337	3.78857	8.62506	1.18688	0.000880464	0.0894196	0.00102283	309
ENSSSCG00000002627	ENSSSCT00000002915	protein_coding	GSTA4	312.735	141.862	334.37	1.23696	7.11275e-05	0.0308252	0.00101155	11
ENSSSCG00000037032	ENSSSCT00000050491	protein_coding	DNASE1L1	28.2491	21.1384	50.3416	1.25188	0.00096782	0.0909206	0.00425127	292
ENSSSCG00000047800	ENSSSCT00000082451	lncRNA		9.09955	5.56297	13.3387	1.26169	0.000395032	0.0633002	0.000566649	282
ENSSSCG00000006860	ENSSSCT00000048059	protein_coding	SLC30A7	2.99135	1.36679	3.46372	1.34153	0.000484649	0.0693142	0.00263966	39
ENSSSCG00000013880	ENSSSCT00000050458	protein_coding		4.32275	3.20154	8.27912	1.37071	7.66369e-06	0.0107019	3.88377e-05	302
ENSSSCG00000014833	ENSSSCT00000016185	protein_coding	UCP2	53.09	45.4879	119.206	1.3899	0.000847477	0.0880746	0.0344827	257
ENSSSCG00000012347	ENSSSCT00000013502	protein_coding	ALAS2	14.5674	4.51619	12.0534	1.41626	0.000592082	0.0752522	0.019264	21
ENSSSCG00000009060	ENSSSCT00000061458	protein_coding	MAML3	5.57411	3.60631	9.72104	1.43059	0.000543752	0.0727416	0.000994672	283
ENSSSCG00000024061	ENSSSCT00000024604	protein_coding	TNNI1	5.08184	2.99728	8.44929	1.49517	0.000214421	0.0513304	0.000765532	316
ENSSSCG00000003616	ENSSSCT00000004011	protein_coding	FAM167B	195.58	150.097	442.288	1.55909	3.57286e-07	0.00224519	2.99862e-05	241
ENSSSCG00000013041	ENSSSCT00000014254	protein_coding	FERMT3	15.295	8.73127	30.0179	1.78156	2.10011e-05	0.0184318	3.01334e-05	293
ENSSSCG00000014725	ENSSSCT00000016076	protein_coding	HBB	1661.7	437.017	1557.17	1.83317	0.000152479	0.0449394	0.00196379	19
ENSSSCG00000018063	ENSSSCT00000019658	Mt_rRNA		397.142	223.538	802.957	1.8448	8.15305e-08	0.000650302	1.17732e-07	310
ENSSSCG00000003627	ENSSSCT00000058871	protein_coding	ZMYM4	4.40788	1.47876	5.45216	1.88244	0.000107031	0.0387099	0.000341041	17
ENSSSCG00000018061	ENSSSCT00000019656	Mt_rRNA		407.577	234.629	919.77	1.97089	1.95271e-06	0.00534375	7.31786e-06	296
ENSSSCG00000031649	ENSSSCT00000053561	protein_coding	RNASE1	4.81135	1.4209	5.94459	2.06477	0.00102271	0.0938207	0.00430027	8
ENSSSCG00000009030	ENSSSCT00000009889	protein_coding	PRMT9	5.74847	2.11924	10.76	2.34405	0.000938325	0.0905403	0.000782091	280
ENSSSCG00000007978	ENSSSCT00000008741	protein_coding		10.1968	2.18936	11.7195	2.42033	0.000488381	0.0695521	0.00280061	7
ENSSSCG00000000059	ENSSSCT00000070289	protein_coding	XRCC6	12.6678	3.22633	20.4127	2.6615	5.11075e-06	0.00800866	6.36563e-06	35
ENSSSCG00000001229	ENSSSCT00000001329	protein_coding		13.1141	1.76665	14.7692	3.0635	5.20659e-05	0.0267536	0.000272366	18

## Sheet: G15vCON
gene_id	transcript_id	transcript_biotype	gene_name	mean	mean_G15	mean_KON	log2FC_KONvsG15	anova_pvalue	anova_fdr	post.hoc.pvalue_G15_KON	heatmap_order	Enrichment results non redundant biological proceses - all genes
ENSSSCG00000002754	ENSSSCT00000085311	protein_coding	NQO1	15.6027	27.0736	1.63071	-4.05331	0.000421457	0.065596	0.00560896	130	geneSet	description	link	size	overlap	expect	enrichmentRatio	pValue	FDR	overlapId	userId
ENSSSCG00000001229	ENSSSCT00000001329	protein_coding		13.1141	17.4965	1.76665	-3.30798	5.20659e-05	0.0267536	0.000139228	18	GO:0007275	multicellular organism development	http://amigo.geneontology.org/amigo/term/GO:0007275	1317	39	22.759486905398184	1.7135711434140384	1.5839267416661862e-4	0.6098552642022725	396659;396692;396942;396969;397060;397096;397244;397512;414737;448980;493185;733688;780440;100127488;100144481;100152163;100153873;100155091;100155623;100157103;100157105;100157373;100286877;100512419;100515356;100515870;100518125;100518817;100519210;100519531;100522126;100524821;100525278;100525761;100626682;100627727;100627932;100738836;100739665	ENSSSCG00000017178;ENSSSCG00000025924;ENSSSCG00000008898;ENSSSCG00000021210;ENSSSCG00000012583;ENSSSCG00000014272;ENSSSCG00000030585;ENSSSCG00000003839;ENSSSCG00000029539;ENSSSCG00000003189;ENSSSCG00000016646;ENSSSCG00000031262;ENSSSCG00000006732;ENSSSCG00000000633;ENSSSCG00000038323;ENSSSCG00000012347;ENSSSCG00000030150;ENSSSCG00000014232;ENSSSCG00000039442;ENSSSCG00000000293;ENSSSCG00000009113;…
ENSSSCG00000007978	ENSSSCT00000008741	protein_coding		10.1968	17.7481	2.18936	-3.01909	0.000488381	0.0695521	0.000513249	7	GO:0048856	anatomical structure development	http://amigo.geneontology.org/amigo/term/GO:0048856	1492	42	25.783716372706216	1.6289350764213262	2.448983377493219e-4	0.6098552642022725	396659;396692;396923;396942;396969;397060;397096;397244;397512;414737;448980;493185;733688;780440;100127488;100144481;100152163;100153873;100155091;100155623;100157103;100157105;100157373;100286877;100302508;100512419;100513778;100515356;100515870;100518125;100518817;100519210;100519531;100522126;100524821;100525278;100525761;100626682;100627727;100627932;100738836;100739665	ENSSSCG00000035058;ENSSSCG00000017178;ENSSSCG00000025924;ENSSSCG00000000396;ENSSSCG00000008898;ENSSSCG00000021210;ENSSSCG00000012583;ENSSSCG00000014272;ENSSSCG00000030585;ENSSSCG00000003839;ENSSSCG00000029539;ENSSSCG00000012996;ENSSSCG00000003189;ENSSSCG00000016646;ENSSSCG00000031262;ENSSSCG00000006732;ENSSSCG00000000633;ENSSSCG00000038323;ENSSSCG00000012347;ENSSSCG00000030150;ENSSSCG00000014232;…
ENSSSCG00000014725	ENSSSCT00000016076	protein_coding	HBB	1661.7	2637.34	437.017	-2.59332	0.000152479	0.0449394	0.000200723	19	GO:0017144	drug metabolic process	http://amigo.geneontology.org/amigo/term/GO:0017144	227	12	3.922857651879565	3.0589945047459013	4.8412243952755674e-4	0.6098552642022725	396969;397060;397143;407066;733685;808503;808506;808513;100153866;100157103;100302508;100519531	ENSSSCG00000035058;ENSSSCG00000014725;ENSSSCG00000038323;ENSSSCG00000031111;ENSSSCG00000039442;ENSSSCG00000018075;ENSSSCG00000009889;ENSSSCG00000004678;ENSSSCG00000001770;ENSSSCG00000018081;ENSSSCG00000007286;ENSSSCG00000018094
ENSSSCG00000050138	ENSSSCT00000087200	lncRNA		4.94532	8.82961	1.63173	-2.43594	4.05201e-05	0.0245425	6.55543e-05	152	GO:0048731	system development	http://amigo.geneontology.org/amigo/term/GO:0048731	1197	35	20.68572955638696	1.6919877012117923	5.46041957931287e-4	0.6098552642022725	396659;396942;396969;397096;397244;397512;414737;493185;733688;780440;100127488;100144481;100152163;100153873;100155091;100155623;100157103;100157105;100157373;100286877;100512419;100515356;100515870;100518125;100518817;100519210;100519531;100522126;100524821;100525278;100525761;100626682;100627932;100738836;100739665	ENSSSCG00000017178;ENSSSCG00000025924;ENSSSCG00000021210;ENSSSCG00000014272;ENSSSCG00000030585;ENSSSCG00000003839;ENSSSCG00000029539;ENSSSCG00000003189;ENSSSCG00000016646;ENSSSCG00000031262;ENSSSCG00000006732;ENSSSCG00000000633;ENSSSCG00000038323;ENSSSCG00000012347;ENSSSCG00000014232;ENSSSCG00000039442;ENSSSCG00000000293;ENSSSCG00000009113;ENSSSCG00000015203;ENSSSCG00000039416;ENSSSCG00000006062;…
ENSSSCG00000031649	ENSSSCT00000053561	protein_coding	RNASE1	4.81135	7.46019	1.4209	-2.39241	0.00102271	0.0938207	0.00123625	8	GO:0001568	blood vessel development	http://amigo.geneontology.org/amigo/term/GO:0001568	205	11	3.542668804560841	3.105003771687201	7.446065104106392e-4	0.6098552642022725	396942;396969;397096;414737;100152163;100153873;100155091;100512419;100519210;100524821;100525278	ENSSSCG00000017178;ENSSSCG00000003839;ENSSSCG00000014232;ENSSSCG00000000293;ENSSSCG00000015203;ENSSSCG00000035772;ENSSSCG00000004755;ENSSSCG00000005267;ENSSSCG00000001660;ENSSSCG00000001770;ENSSSCG00000005625
ENSSSCG00000012347	ENSSSCT00000013502	protein_coding	ALAS2	14.5674	22.5172	4.51619	-2.31785	0.000592082	0.0752522	0.000938162	21	GO:0044281	small molecule metabolic process	http://amigo.geneontology.org/amigo/term/GO:0044281	583	21	10.075004453946196	2.0843663242029318	7.751524181498493e-4	0.6098552642022725	396841;396942;397040;397143;448980;733685;808503;808506;808513;100113409;100144457;100153858;100153866;100155623;100157103;100302508;100518497;100519210;100519531;100522126;100738836	ENSSSCG00000035058;ENSSSCG00000017178;ENSSSCG00000025924;ENSSSCG00000012583;ENSSSCG00000014272;ENSSSCG00000005970;ENSSSCG00000029539;ENSSSCG00000023366;ENSSSCG00000001384;ENSSSCG00000038323;ENSSSCG00000031111;ENSSSCG00000039442;ENSSSCG00000018075;ENSSSCG00000012181;ENSSSCG00000009889;ENSSSCG00000005267;ENSSSCG00000003139;ENSSSCG00000018081;ENSSSCG00000007286;ENSSSCG00000008368;ENSSSCG00000018094
ENSSSCG00000003627	ENSSSCT00000058871	protein_coding	ZMYM4	4.40788	5.70971	1.47876	-1.94903	0.000107031	0.0387099	0.00023106	17	GO:0032502	developmental process	http://amigo.geneontology.org/amigo/term/GO:0032502	1581	42	27.321753073222876	1.5372366439093097	9.200805323025252e-4	0.6098552642022725	396659;396692;396923;396942;396969;397060;397096;397244;397512;414737;448980;493185;733688;780440;100127488;100144481;100152163;100153873;100155091;100155623;100157103;100157105;100157373;100286877;100302508;100512419;100513778;100515356;100515870;100518125;100518817;100519210;100519531;100522126;100524821;100525278;100525761;100626682;100627727;100627932;100738836;100739665	ENSSSCG00000035058;ENSSSCG00000017178;ENSSSCG00000025924;ENSSSCG00000000396;ENSSSCG00000008898;ENSSSCG00000021210;ENSSSCG00000012583;ENSSSCG00000014272;ENSSSCG00000030585;ENSSSCG00000003839;ENSSSCG00000029539;ENSSSCG00000012996;ENSSSCG00000003189;ENSSSCG00000016646;ENSSSCG00000031262;ENSSSCG00000006732;ENSSSCG00000000633;ENSSSCG00000038323;ENSSSCG00000012347;ENSSSCG00000030150;ENSSSCG00000014232;…
ENSSSCG00000014725	ENSSSCT00000081549	protein_coding	HBB	6.69732	10.8157	2.85788	-1.92012	0.00114809	0.0998558	0.00589041	144	GO:0001944	vasculature development	http://amigo.geneontology.org/amigo/term/GO:0001944	211	11	3.646356672011402	3.0167098255728733	9.46171680366259e-4	0.6098552642022725	396942;396969;397096;414737;100152163;100153873;100155091;100512419;100519210;100524821;100525278	ENSSSCG00000017178;ENSSSCG00000003839;ENSSSCG00000014232;ENSSSCG00000000293;ENSSSCG00000015203;ENSSSCG00000035772;ENSSSCG00000004755;ENSSSCG00000005267;ENSSSCG00000001660;ENSSSCG00000001770;ENSSSCG00000005625
ENSSSCG00000002627	ENSSSCT00000002915	protein_coding	GSTA4	312.735	512.04	141.862	-1.85177	7.11275e-05	0.0308252	6.0689e-05	11	GO:0072358	cardiovascular system development	http://amigo.geneontology.org/amigo/term/GO:0072358	213	11	3.6809192944949225	2.988383911717729	0.0010226751216360075	0.6098552642022725	396942;396969;397096;414737;100152163;100153873;100155091;100512419;100519210;100524821;100525278	ENSSSCG00000017178;ENSSSCG00000003839;ENSSSCG00000014232;ENSSSCG00000000293;ENSSSCG00000015203;ENSSSCG00000035772;ENSSSCG00000004755;ENSSSCG00000005267;ENSSSCG00000001660;ENSSSCG00000001770;ENSSSCG00000005625
ENSSSCG00000000059	ENSSSCT00000070289	protein_coding	XRCC6	12.6678	11.1759	3.22633	-1.79242	5.11075e-06	0.00800866	0.000173228	35	GO:1901862	negative regulation of muscle tissue development	http://amigo.geneontology.org/amigo/term/GO:1901862	13	3	0.2246570461428826	13.353687549563839	0.0012619273303773326	0.6772763982135145	100157103;100518125;100738836	ENSSSCG00000025924;ENSSSCG00000000633;ENSSSCG00000039442
ENSSSCG00000036383	ENSSSCT00000049917	protein_coding	LGALS3BP	8.61933	15.6895	4.65865	-1.75182	0.000617069	0.0769759	0.000553893	165	GO:0031647	regulation of protein stability	http://amigo.geneontology.org/amigo/term/GO:0031647	80	6	1.382504899340816	4.3399484536082475	0.002446131869238588	0.7944107555046837	396969;397244;100157103;100157105;100512419;100518977	ENSSSCG00000003839;ENSSSCG00000039442;ENSSSCG00000008691;ENSSSCG00000032601;ENSSSCG00000034012;ENSSSCG00000001770
ENSSSCG00000021606	ENSSSCT00000022285	protein_coding	FLVCR2	7.66629	11.7574	3.86403	-1.60539	0.000871885	0.0890883	0.000846512	28	GO:0098742	cell-cell adhesion via plasma-membrane adhesion molecules	http://amigo.geneontology.org/amigo/term/GO:0098742	34	4	0.5875645822198468	6.807762280169801	0.002612101983559767	0.7944107555046837	414737;100155091;100156029;100157103	ENSSSCG00000039442;ENSSSCG00000000293;ENSSSCG00000012679;ENSSSCG00000035772
ENSSSCG00000035297	ENSSSCT00000089373	protein_coding	ISG12(A)	3.27854	5.8134	1.91909	-1.59896	0.000988892	0.091892	0.00109876	158	GO:0070887	cellular response to chemical stimulus	http://amigo.geneontology.org/amigo/term/GO:0070887	868	26	15.000178157847852	1.7333127464487625	0.00265365627920644	0.7944107555046837	396659;396775;396841;396923;396942;396969;397060;397096;397512;407066;414396;100127488;100152951;100153858;100153873;100157103;100158042;100301483;100302508;100512825;100513778;100518125;100518302;100518977;100519210;100738836	ENSSSCG00000035058;ENSSSCG00000017178;ENSSSCG00000025924;ENSSSCG00000000396;ENSSSCG00000002627;ENSSSCG00000014725;ENSSSCG00000012996;ENSSSCG00000031866;ENSSSCG00000013307;ENSSSCG00000000633;ENSSSCG00000039442;ENSSSCG00000032381;ENSSSCG00000012703;ENSSSCG00000039416;ENSSSCG00000012181;ENSSSCG00000008691;ENSSSCG00000006911;ENSSSCG00000005267;ENSSSCG00000001660;ENSSSCG00000007585;ENSSSCG00000004678;…
ENSSSCG00000020823	ENSSSCT00000061218	protein_coding	BSCL2	12.4361	21.5819	7.13035	-1.59778	0.000464819	0.0676951	0.000423634	161	GO:2001170	negative regulation of ATP biosynthetic process	http://amigo.geneontology.org/amigo/term/GO:2001170	5	2	0.086406556208801	23.14639175257732	0.0028573260490596386	0.7944107555046837	100302508;100519531	ENSSSCG00000035058;ENSSSCG00000038323
ENSSSCG00000027198	ENSSSCT00000048973	protein_coding	PDK2	4.4247	7.91152	2.63451	-1.58642	0.000741389	0.0841334	0.00118972	162	GO:0090520	sphingolipid mediated signaling pathway	http://amigo.geneontology.org/amigo/term/GO:0090520	5	2	0.086406556208801	23.14639175257732	0.0028573260490596386	0.7944107555046837	100512419;100519210	ENSSSCG00000017178;ENSSSCG00000003839
ENSSSCG00000015083	ENSSSCT00000083493	protein_coding		25.5818	48.0012	17.1235	-1.48709	0.000632931	0.0783712	0.00154292	160	Enrichment results non redundant biological proceses - upregulated genes
ENSSSCG00000010861	ENSSSCT00000054103	protein_coding	COQ8A	9.7026	16.1356	5.91555	-1.44767	0.000721845	0.0836904	0.00168996	142	geneSet	description	link	size	overlap	expect	enrichmentRatio	pValue	FDR	overlapId	userId
ENSSSCG00000009030	ENSSSCT00000009889	protein_coding	PRMT9	5.74847	5.7351	2.11924	-1.43627	0.000938325	0.0905403	0.024627	280	GO:0031647	regulation of protein stability	http://amigo.geneontology.org/amigo/term/GO:0031647	80	5	0.8483720930232558	5.8936403508771935	0.0014719199007244832	0.2723305054668579	396969;397244;100157103;100157105;100512419	ENSSSCG00000034012;ENSSSCG00000039442;ENSSSCG00000032601;ENSSSCG00000001770;ENSSSCG00000003839
ENSSSCG00000007123	ENSSSCT00000007795	protein_coding		43.2925	61.3311	23.3343	-1.39417	8.00199e-06	0.0107186	1.16831e-05	14	GO:0022008	neurogenesis	http://amigo.geneontology.org/amigo/term/GO:0022008	388	11	4.11460465116279	2.673403870500995	0.002152503175525733	0.2723305054668579	396659;396942;397244;493185;780440;100127488;100144481;100152163;100157103;100286877;100512419	ENSSSCG00000034012;ENSSSCG00000039442;ENSSSCG00000016267;ENSSSCG00000003189;ENSSSCG00000006062;ENSSSCG00000016646;ENSSSCG00000006590;ENSSSCG00000003839;ENSSSCG00000039416;ENSSSCG00000005267;ENSSSCG00000004755
ENSSSCG00000038323	ENSSSCT00000088276	protein_coding	ACTN3	43.9331	74.7803	29.6089	-1.33663	0.000356316	0.0613642	0.000864371	171	GO:0048771	tissue remodeling	http://amigo.geneontology.org/amigo/term/GO:0048771	55	4	0.5832558139534884	6.8580542264752795	0.0025936238615891227	0.2723305054668579	396942;100152163;100157105;100738836	ENSSSCG00000032601;ENSSSCG00000005267;ENSSSCG00000004755;ENSSSCG00000025924
ENSSSCG00000037376	ENSSSCT00000079504	protein_coding		15.2506	20.4146	8.13725	-1.32699	0.000972574	0.0909206	0.00107463	26	GO:0072359	circulatory system development	http://amigo.geneontology.org/amigo/term/GO:0072359	295	9	3.1283720930232555	2.8768956289027656	0.0034985594298767575	0.2738916280035968	396942;396969;414737;100152163;100155091;100157103;100512419;100524821;100525278	ENSSSCG00000039442;ENSSSCG00000015203;ENSSSCG00000014232;ENSSSCG00000035772;ENSSSCG00000001770;ENSSSCG00000003839;ENSSSCG00000000293;ENSSSCG00000005267;ENSSSCG00000004755
ENSSSCG00000010954	ENSSSCT00000087872	protein_coding		4.44646	6.392	2.62007	-1.28666	0.00100883	0.0932099	0.00167361	151	GO:0051674	localization of cell	http://amigo.geneontology.org/amigo/term/GO:0051674	437	11	4.6342325581395345	2.3736400497812036	0.005412839185267915	0.2738916280035968	396659;396942;396969;397121;414396;100127488;100152163;100155091;100157103;100515356;100738836	ENSSSCG00000007585;ENSSSCG00000039442;ENSSSCG00000031236;ENSSSCG00000007032;ENSSSCG00000006590;ENSSSCG00000001770;ENSSSCG00000000293;ENSSSCG00000039416;ENSSSCG00000005267;ENSSSCG00000004755;ENSSSCG00000025924
ENSSSCG00000033873	ENSSSCT00000047982	protein_coding	TRMT44	2.2803	4.34138	1.82878	-1.24727	5.17632e-06	0.00800866	6.56885e-05	43	GO:0060541	respiratory system development	http://amigo.geneontology.org/amigo/term/GO:0060541	70	4	0.7423255813953488	5.388471177944862	0.00619972617543052	0.2738916280035968	396969;100525278;100738836;100739665	ENSSSCG00000014232;ENSSSCG00000001770;ENSSSCG00000021210;ENSSSCG00000025924
ENSSSCG00000017311	ENSSSCT00000018847	protein_coding	MAPT	5.72781	6.789	2.88678	-1.23374	0.000620849	0.077065	0.00180595	30	GO:0035295	tube development	http://amigo.geneontology.org/amigo/term/GO:0035295	325	9	3.4465116279069767	2.611336032388664	0.006608342870576878	0.2738916280035968	396942;396969;100152163;100155091;100157103;100524821;100525278;100738836;100739665	ENSSSCG00000039442;ENSSSCG00000015203;ENSSSCG00000014232;ENSSSCG00000001770;ENSSSCG00000000293;ENSSSCG00000021210;ENSSSCG00000005267;ENSSSCG00000004755;ENSSSCG00000025924
ENSSSCG00000007435	ENSSSCT00000008138	protein_coding	PLTP	156.088	187.082	80.2757	-1.22063	0.00101128	0.0932099	0.0025166	16	GO:0001906	cell killing	http://amigo.geneontology.org/amigo/term/GO:0001906	39	3	0.4135813953488372	7.253711201079622	0.007886528942165016	0.2738916280035968	396969;414737;100301483	ENSSSCG00000035772;ENSSSCG00000001770;ENSSSCG00000032857
ENSSSCG00000030585	ENSSSCT00000085507	protein_coding	HOXC6	2.43281	3.58033	1.55464	-1.20351	9.91477e-06	0.0115915	0.000213046	147	GO:0060537	muscle tissue development	http://amigo.geneontology.org/amigo/term/GO:0060537	118	5	1.2513488372093022	3.9956883734760633	0.00789641809847974	0.2738916280035968	493185;100152163;100157103;100518125;100738836	ENSSSCG00000039442;ENSSSCG00000000633;ENSSSCG00000016646;ENSSSCG00000004755;ENSSSCG00000025924
ENSSSCG00000000396	ENSSSCT00000077169	protein_coding	STAT2	8.1696	10.5786	4.67818	-1.17713	2.11142e-05	0.0184318	5.30014e-05	15	GO:0017144	drug metabolic process	http://amigo.geneontology.org/amigo/term/GO:0017144	227	7	2.4072558139534883	2.9078754154107735	0.009544871853485848	0.2738916280035968	396969;397060;397143;808513;100153866;100157103;100302508	ENSSSCG00000018094;ENSSSCG00000007286;ENSSSCG00000039442;ENSSSCG00000001770;ENSSSCG00000031111;ENSSSCG00000004678;ENSSSCG00000035058
ENSSSCG00000035757	ENSSSCT00000043718	protein_coding	SSBP2	5.44476	8.47075	3.75757	-1.17269	0.00104703	0.0947608	0.00128439	164	Enrichment results non redundant biological proceses - downregulated genes
ENSSSCG00000017727	ENSSSCT00000062145	protein_coding	TMEM98	6.8489	8.54718	3.86976	-1.1432	0.000518487	0.0710228	0.000817272	24	geneSet	description	link	size	overlap	expect	enrichmentRatio	pValue	FDR	overlapId	userId
ENSSSCG00000009881	ENSSSCT00000087841	protein_coding	OAS2	3.59567	7.4422	3.38448	-1.1368	0.000703771	0.0833617	0.0446009	53	GO:0031647	regulation of protein stability	http://amigo.geneontology.org/amigo/term/GO:0031647	80	5	0.8483720930232558	5.8936403508771935	0.0014719199007244832	0.2723305054668579	396969;397244;100157103;100157105;100512419	ENSSSCG00000034012;ENSSSCG00000039442;ENSSSCG00000032601;ENSSSCG00000001770;ENSSSCG00000003839
ENSSSCG00000030182	ENSSSCT00000030680	protein_coding	DEDD2	15.0997	18.5421	8.4652	-1.13119	0.00105215	0.0947608	0.00195353	31	GO:0022008	neurogenesis	http://amigo.geneontology.org/amigo/term/GO:0022008	388	11	4.11460465116279	2.673403870500995	0.002152503175525733	0.2723305054668579	396659;396942;397244;493185;780440;100127488;100144481;100152163;100157103;100286877;100512419	ENSSSCG00000034012;ENSSSCG00000039442;ENSSSCG00000016267;ENSSSCG00000003189;ENSSSCG00000006062;ENSSSCG00000016646;ENSSSCG00000006590;ENSSSCG00000003839;ENSSSCG00000039416;ENSSSCG00000005267;ENSSSCG00000004755
ENSSSCG00000038304	ENSSSCT00000053522	protein_coding		33.1471	46.5327	21.7562	-1.09682	0.000443296	0.066923	0.000330289	29	GO:0048771	tissue remodeling	http://amigo.geneontology.org/amigo/term/GO:0048771	55	4	0.5832558139534884	6.8580542264752795	0.0025936238615891227	0.2723305054668579	396942;100152163;100157105;100738836	ENSSSCG00000032601;ENSSSCG00000005267;ENSSSCG00000004755;ENSSSCG00000025924
ENSSSCG00000006860	ENSSSCT00000048059	protein_coding	SLC30A7	2.99135	2.91699	1.36679	-1.09369	0.000484649	0.0693142	0.0110357	39	GO:0072359	circulatory system development	http://amigo.geneontology.org/amigo/term/GO:0072359	295	9	3.1283720930232555	2.8768956289027656	0.0034985594298767575	0.2738916280035968	396942;396969;414737;100152163;100155091;100157103;100512419;100524821;100525278	ENSSSCG00000039442;ENSSSCG00000015203;ENSSSCG00000014232;ENSSSCG00000035772;ENSSSCG00000001770;ENSSSCG00000003839;ENSSSCG00000000293;ENSSSCG00000005267;ENSSSCG00000004755
ENSSSCG00000024061	ENSSSCT00000024604	protein_coding	TNNI1	5.08184	6.05292	2.99728	-1.01398	0.000214421	0.0513304	0.0111646	316	GO:0051674	localization of cell	http://amigo.geneontology.org/amigo/term/GO:0051674	437	11	4.6342325581395345	2.3736400497812036	0.005412839185267915	0.2738916280035968	396659;396942;396969;397121;414396;100127488;100152163;100155091;100157103;100515356;100738836	ENSSSCG00000007585;ENSSSCG00000039442;ENSSSCG00000031236;ENSSSCG00000007032;ENSSSCG00000006590;ENSSSCG00000001770;ENSSSCG00000000293;ENSSSCG00000039416;ENSSSCG00000005267;ENSSSCG00000004755;ENSSSCG00000025924
ENSSSCG00000015276	ENSSSCT00000016645	protein_coding	ETNK2	31.1266	50.1948	25.5234	-0.975715	0.000154547	0.0449394	0.00731716	115	GO:0060541	respiratory system development	http://amigo.geneontology.org/amigo/term/GO:0060541	70	4	0.7423255813953488	5.388471177944862	0.00619972617543052	0.2738916280035968	396969;100525278;100738836;100739665	ENSSSCG00000014232;ENSSSCG00000001770;ENSSSCG00000021210;ENSSSCG00000025924
ENSSSCG00000012156	ENSSSCT00000053042	protein_coding	CDKL5	1.44313	2.00715	1.03626	-0.953761	4.47345e-05	0.0267536	0.000163352	150	GO:0035295	tube development	http://amigo.geneontology.org/amigo/term/GO:0035295	325	9	3.4465116279069767	2.611336032388664	0.006608342870576878	0.2738916280035968	396942;396969;100152163;100155091;100157103;100524821;100525278;100738836;100739665	ENSSSCG00000039442;ENSSSCG00000015203;ENSSSCG00000014232;ENSSSCG00000001770;ENSSSCG00000000293;ENSSSCG00000021210;ENSSSCG00000005267;ENSSSCG00000004755;ENSSSCG00000025924
ENSSSCG00000001384	ENSSSCT00000001506	protein_coding	VARS2	10.2135	10.6689	5.58158	-0.93467	6.17971e-05	0.0293082	0.000590901	36	GO:0001906	cell killing	http://amigo.geneontology.org/amigo/term/GO:0001906	39	3	0.4135813953488372	7.253711201079622	0.007886528942165016	0.2738916280035968	396969;414737;100301483	ENSSSCG00000035772;ENSSSCG00000001770;ENSSSCG00000032857
ENSSSCG00000038918	ENSSSCT00000014140	protein_coding	CTSF	68.3002	105.893	55.7949	-0.924402	0.000161387	0.0451787	0.000913468	167	GO:0060537	muscle tissue development	http://amigo.geneontology.org/amigo/term/GO:0060537	118	5	1.2513488372093022	3.9956883734760633	0.00789641809847974	0.2738916280035968	493185;100152163;100157103;100518125;100738836	ENSSSCG00000039442;ENSSSCG00000000633;ENSSSCG00000016646;ENSSSCG00000004755;ENSSSCG00000025924
ENSSSCG00000012181	ENSSSCT00000039647	protein_coding	PDK3	3.83522	5.81063	3.0729	-0.919096	0.000611229	0.0769759	0.0024502	169	GO:0017144	drug metabolic process	http://amigo.geneontology.org/amigo/term/GO:0017144	227	7	2.4072558139534883	2.9078754154107735	0.009544871853485848	0.2738916280035968	396969;397060;397143;808513;100153866;100157103;100302508	ENSSSCG00000018094;ENSSSCG00000007286;ENSSSCG00000039442;ENSSSCG00000001770;ENSSSCG00000031111;ENSSSCG00000004678;ENSSSCG00000035058
ENSSSCG00000047800	ENSSSCT00000082451	lncRNA		9.09955	10.468	5.56297	-0.912057	0.000395032	0.0633002	0.00529751	282	Enrichment results KEGG pathways - all genes
ENSSSCG00000031356	ENSSSCT00000058748	protein_coding	HES1	9.97217	13.676	7.44522	-0.877256	1.14289e-05	0.0124903	0.000111378	146	geneSet	description	link	size	overlap	expect	enrichmentRatio	pValue	FDR	overlapId	userId
ENSSSCG00000010756	ENSSSCT00000065335	protein_coding	MGMT	22.8959	26.6542	14.5586	-0.872489	0.000816092	0.0869207	0.00163324	22	ssc00620	Pyruvate metabolism	http://www.kegg.jp/kegg-bin/show_pathway?ssc00620+100153866+106504110+397039+733685	37	4	0.49973773931287696	8.004198373130412	0.001471888119085163	0.1907538551294254	100153866;106504110;397039;733685	ENSSSCG00000014247;ENSSSCG00000025486;ENSSSCG00000009889;ENSSSCG00000007286
ENSSSCG00000009113	ENSSSCT00000009980	protein_coding	METTL14	12.4455	14.7128	8.07307	-0.86588	0.000951599	0.0908626	0.00158962	20	ssc00053	Ascorbate and aldarate metabolism	http://www.kegg.jp/kegg-bin/show_pathway?ssc00053+100627727+106504110+733685	18	3	0.24311565696302123	12.339805825242719	0.001684904220541128	0.1907538551294254	100627727;106504110;733685	ENSSSCG00000014247;ENSSSCG00000030150;ENSSSCG00000009889
ENSSSCG00000014272	ENSSSCT00000072751	protein_coding		6.87084	8.09571	4.45169	-0.862803	7.69035e-05	0.0316893	0.000201357	32	ssc00071	Fatty acid degradation	http://www.kegg.jp/kegg-bin/show_pathway?ssc00071+100522126+106504110+448980+733685	41	4	0.553763440860215	7.223300970873787	0.0021656581286455534	0.1907538551294254	100522126;106504110;448980;733685	ENSSSCG00000012583;ENSSSCG00000014272;ENSSSCG00000014247;ENSSSCG00000009889
ENSSSCG00000000258	ENSSSCT00000000277	protein_coding	RARG	4.05998	6.35869	3.52614	-0.850641	0.000307021	0.0573737	0.0308435	116	ssc00340	Histidine metabolism	http://www.kegg.jp/kegg-bin/show_pathway?ssc00340+102162530+106504110+733685	23	3	0.3106477838971938	9.657239341494302	0.0034821170377165034	0.1907538551294254	102162530;106504110;733685	ENSSSCG00000004822;ENSSSCG00000014247;ENSSSCG00000009889
ENSSSCG00000029289	ENSSSCT00000028082	protein_coding		1007.7	1084.42	607.959	-0.834873	0.00017763	0.0459197	0.00123648	37	ssc01100	Metabolic pathways	http://www.kegg.jp/kegg-bin/show_pathway?ssc01100+100113409+100153866+100312963+100512419+100518539+100518817+100519210+100520022+100520288+100522126+100523532+100622861+100623115+100627727+102162530+106504110+110261260+396841+397039+397040+397143+403103+403337+448980+733685+808503+808506+808513	1260	28	17.018095987411485	1.645307443365696	0.004067127975382001	0.1907538551294254	100113409;100153866;100312963;100512419;100518539;100518817;100519210;100520022;100520288;100522126;100523532;100622861;100623115;100627727;102162530;106504110;110261260;396841;397039;397040;397143;403103;403337;448980;733685;808503;808506;808513	ENSSSCG00000034733;ENSSSCG00000017178;ENSSSCG00000004822;ENSSSCG00000027629;ENSSSCG00000012583;ENSSSCG00000014272;ENSSSCG00000003839;ENSSSCG00000014247;ENSSSCG00000005970;ENSSSCG00000014012;ENSSSCG00000005623;ENSSSCG00000012347;ENSSSCG00000030150;ENSSSCG00000031111;ENSSSCG00000018075;ENSSSCG00000027340;ENSSSCG00000004825;ENSSSCG00000025486;ENSSSCG00000009889;ENSSSCG00000015276;ENSSSCG00000001906;…
ENSSSCG00000035007	ENSSSCT00000027450	protein_coding	RPL17-C18orf32	1073.45	1470.81	831.774	-0.822347	2.0533e-05	0.0184318	1.90094e-05	163	ssc00520	Amino sugar and nucleotide sugar metabolism	http://www.kegg.jp/kegg-bin/show_pathway?ssc00520+100518539+100520022+100627727+397040	49	4	0.6618148439548911	6.043986526649495	0.00417274058095618	0.1907538551294254	100518539;100520022;100627727;397040	ENSSSCG00000034733;ENSSSCG00000014012;ENSSSCG00000030150;ENSSSCG00000008368
ENSSSCG00000033032	ENSSSCT00000065368	protein_coding	ZBTB14	3.29032	4.21032	2.432	-0.791788	0.000396633	0.0633002	0.000395242	12	ssc00980	Metabolism of xenobiotics by cytochrome P450	http://www.kegg.jp/kegg-bin/show_pathway?ssc00980+100152951+102162530+397143+403103	49	4	0.6618148439548911	6.043986526649495	0.00417274058095618	0.1907538551294254	100152951;102162530;397143;403103	ENSSSCG00000002627;ENSSSCG00000004822;ENSSSCG00000031111;ENSSSCG00000001906
ENSSSCG00000030371	ENSSSCT00000060274	protein_coding	SERPINA3-2	8.13749	8.24276	4.80598	-0.778296	0.000264905	0.054923	0.0236191	5	ssc00630	Glyoxylate and dicarboxylate metabolism	http://www.kegg.jp/kegg-bin/show_pathway?ssc00630+100153866+110261260+397039	30	3	0.40519276160503537	7.403883495145632	0.007455795077804139	0.2797210518808154	100153866;110261260;397039	ENSSSCG00000025486;ENSSSCG00000007286;ENSSSCG00000040203
ENSSSCG00000007383	ENSSSCT00000048380	protein_coding	TOMM34	28.9982	40.439	23.5953	-0.777246	0.000265624	0.054923	0.000734786	173	ssc00410	beta-Alanine metabolism	http://www.kegg.jp/kegg-bin/show_pathway?ssc00410+102162530+106504110+733685	31	3	0.4186991869918699	7.165048543689321	0.00817469016228034	0.2797210518808154	102162530;106504110;733685	ENSSSCG00000004822;ENSSSCG00000014247;ENSSSCG00000009889
ENSSSCG00000014133	ENSSSCT00000015437	protein_coding	RPS23	229.106	307.174	180.492	-0.76712	5.08935e-05	0.0267536	8.16e-05	149	ssc05204	Chemical carcinogenesis	http://www.kegg.jp/kegg-bin/show_pathway?ssc05204+100152951+102162530+397143+403103	61	4	0.8238919485969053	4.855005570587299	0.009087534816259124	0.2797210518808154	100152951;102162530;397143;403103	ENSSSCG00000002627;ENSSSCG00000004822;ENSSSCG00000031111;ENSSSCG00000001906
ENSSSCG00000021208	ENSSSCT00000031007	protein_coding	SELENOP	22.0223	28.4425	16.7202	-0.766457	9.25607e-05	0.0347255	0.0069418	140	ssc00010	Glycolysis / Gluconeogenesis	http://www.kegg.jp/kegg-bin/show_pathway?ssc00010+100153866+102162530+106504110+733685	62	4	0.8373983739837398	4.776699029126213	0.009615411158403031	0.2797210518808154	100153866;102162530;106504110;733685	ENSSSCG00000004822;ENSSSCG00000014247;ENSSSCG00000009889;ENSSSCG00000007286
ENSSSCG00000027629	ENSSSCT00000029641	protein_coding	CDIPT	28.581	40.3802	23.8898	-0.75725	5.19258e-05	0.0267536	0.000133978	159	ssc05412	Arrhythmogenic right ventricular cardiomyopathy (ARVC)	http://www.kegg.jp/kegg-bin/show_pathway?ssc05412+100155091+100519531+100526169+414396	67	4	0.9049305009179124	4.42022895232575	0.012553737478957716	0.3072382111221869	100155091;100519531;100526169;414396	ENSSSCG00000038323;ENSSSCG00000000293;ENSSSCG00000007585;ENSSSCG00000000528
ENSSSCG00000016719	ENSSSCT00000018200	protein_coding	STK31	9.63655	13.1381	7.83514	-0.745726	0.000766395	0.084214	0.00112623	157	ssc00061	Fatty acid biosynthesis	http://www.kegg.jp/kegg-bin/show_pathway?ssc00061+100522126+448980	13	2	0.17558353002884866	11.39058999253174	0.012788932081683857	0.3072382111221869	100522126;448980	ENSSSCG00000012583;ENSSSCG00000014272
ENSSSCG00000002813	ENSSSCT00000003113	protein_coding	KATNB1	4.47344	5.6427	3.38277	-0.73818	0.000895907	0.0899855	0.041099	131	ssc03320	PPAR signaling pathway	http://www.kegg.jp/kegg-bin/show_pathway?ssc03320+100522126+396724+397527+448980	71	4	0.9589562024652504	4.17120196909613	0.015277879349526513	0.3072382111221869	100522126;396724;397527;448980	ENSSSCG00000012583;ENSSSCG00000014272;ENSSSCG00000000647;ENSSSCG00000007435
ENSSSCG00000014247	ENSSSCT00000015567	protein_coding	ALDH7A1	27.4939	33.4705	20.2935	-0.721871	0.000216905	0.051679	0.000254971	9	ssc05169	Epstein-Barr virus infection	http://www.kegg.jp/kegg-bin/show_pathway?ssc05169+100135031+100499567+100524394+100525150+396923+397244+595128	193	7	2.606740099659061	2.6853463453896076	0.015315267031674962	0.3072382111221869	100135031;100499567;100524394;100525150;396923;397244;595128	ENSSSCG00000000396;ENSSSCG00000031356;ENSSSCG00000001229;ENSSSCG00000013297;ENSSSCG00000034012;ENSSSCG00000017273;ENSSSCG00000009881
ENSSSCG00000017142	ENSSSCT00000069593	protein_coding	BAIAP2	2.82459	4.06858	2.50962	-0.69706	0.000135067	0.0421746	0.00326731	168
ENSSSCG00000031262	ENSSSCT00000055984	protein_coding	TXNIP	860.46	1058.01	661.29	-0.677993	6.8725e-05	0.0303065	0.000644009	133
ENSSSCG00000006911	ENSSSCT00000033701	protein_coding	TGFBR3	12.6668	16.3891	10.3091	-0.668816	1.97135e-05	0.0183665	0.00424943	138
ENSSSCG00000036639	ENSSSCT00000061214	protein_coding	STOM	6.24178	7.37144	4.64197	-0.667209	9.05738e-05	0.0344949	0.000193128	3
ENSSSCG00000017178	ENSSSCT00000018703	protein_coding	SPHK1	168.542	213.434	135.058	-0.660209	4.83999e-05	0.0267536	5.14566e-05	153
ENSSSCG00000010798	ENSSSCT00000011814	protein_coding	GGA2	16.5824	19.9763	12.6857	-0.655084	0.000616683	0.0769759	0.00151931	143
ENSSSCG00000013113	ENSSSCT00000014333	protein_coding	TMEM132A	12.4428	16.5461	10.5619	-0.647623	0.00070474	0.0833617	0.0140597	136
ENSSSCG00000012703	ENSSSCT00000013889	protein_coding	RBMX	8.18223	10.0608	6.47144	-0.636579	0.000544094	0.0727416	0.00190987	314
ENSSSCG00000023105	ENSSSCT00000076096	protein_coding	NET1	60.056	72.6773	46.9042	-0.631788	0.000278286	0.0554305	0.00045236	13
ENSSSCG00000012679	ENSSSCT00000013861	protein_coding	GPC4	24.4439	27.6279	17.8758	-0.628121	0.000478198	0.0689267	0.002822	279
ENSSSCG00000018075	ENSSSCT00000019670	protein_coding	COX1	3571.55	4171.35	2702.6	-0.626163	0.000730911	0.0838912	0.00141822	33
ENSSSCG00000035061	ENSSSCT00000042791	protein_coding	WBP1	35.056	41.8852	27.1524	-0.62536	0.000725034	0.0836904	0.000810618	10
ENSSSCG00000011454	ENSSSCT00000047889	protein_coding	SFMBT1	5.29275	6.05117	3.92344	-0.625094	0.000916466	0.0899855	0.00136487	23
ENSSSCG00000005623	ENSSSCT00000006183	protein_coding		7.344	9.3866	6.11476	-0.618308	0.000112948	0.0394313	0.000560981	145
ENSSSCG00000009889	ENSSSCT00000055658	protein_coding	ALDH2	32.0195	31.9124	20.8298	-0.615466	0.000125879	0.0405652	0.00400981	34
ENSSSCG00000023366	ENSSSCT00000027862	protein_coding	OARD1	47.4191	58.8497	38.4675	-0.613393	0.000561434	0.073693	0.000510669	156
ENSSSCG00000004744	ENSSSCT00000005243	protein_coding	TYRO3	20.0339	26.2891	17.2898	-0.604539	0.000548398	0.0727416	0.00456973	313
ENSSSCG00000026618	ENSSSCT00000025082	protein_coding	CAVIN2	4.809	6.03218	4.00502	-0.590871	8.97156e-05	0.0344358	0.00120877	134
ENSSSCG00000029539	ENSSSCT00000055828	protein_coding	RAB23	17.0386	19.4966	12.969	-0.588159	0.000249873	0.0538527	0.000348427	25
ENSSSCG00000021494	ENSSSCT00000025526	protein_coding	CDC25A	6.4333	8.02862	5.37881	-0.577864	0.000679187	0.082275	0.00289943	312
ENSSSCG00000011624	ENSSSCT00000084126	protein_coding	MCM2	19.2362	21.2225	14.5672	-0.542869	0.000564692	0.073799	0.00431462	4
ENSSSCG00000001660	ENSSSCT00000001851	protein_coding	PTK7	26.5804	32.9015	22.6072	-0.54137	0.000753552	0.084214	0.00921382	148
ENSSSCG00000039056	ENSSSCT00000049480	protein_coding	GAS7	14.3955	18.1045	12.5	-0.53442	0.000479876	0.0689267	0.00107785	172
ENSSSCG00000011514	ENSSSCT00000046150	protein_coding	MITF	4.24554	5.19212	3.60346	-0.526941	0.000226239	0.0528226	0.0351521	139
ENSSSCG00000013282	ENSSSCT00000014506	protein_coding	ACCS	15.0667	16.9775	11.8349	-0.520574	0.000438808	0.0664451	0.000565441	27
ENSSSCG00000034200	ENSSSCT00000056387	protein_coding	SEC22C	4.90647	5.98216	4.24913	-0.493499	0.000147736	0.0444728	0.00726066	315
ENSSSCG00000006958	ENSSSCT00000007623	protein_coding		15.5717	20.5842	14.9404	-0.462322	0.000346587	0.0610421	0.00749355	170
ENSSSCG00000012633	ENSSSCT00000013814	protein_coding	IL13RA1	75.1584	88.1261	65.4568	-0.429028	0.000158555	0.0451787	0.00655881	129
ENSSSCG00000018081	ENSSSCT00000019676	protein_coding	ATP6	10810.7	12529.4	9395.84	-0.415227	0.000108793	0.038789	0.0203749	132
ENSSSCG00000005625	ENSSSCT00000035446	protein_coding	ENG	29.0517	36.1095	27.1098	-0.413561	0.000432933	0.0664451	0.0229899	135
ENSSSCG00000008987	ENSSSCT00000044847	protein_coding	CCNI	55.0238	65.3972	49.1973	-0.41065	0.000876204	0.0891671	0.0023671	174
ENSSSCG00000018063	ENSSSCT00000019658	Mt_rRNA		397.142	293.624	223.538	-0.393449	8.15305e-08	0.000650302	0.0102596	310
ENSSSCG00000008691	ENSSSCT00000009509	protein_coding	TNIP2	30.08	33.5041	26.177	-0.356041	0.000260317	0.0545278	0.0025397	154
ENSSSCG00000038287	ENSSSCT00000060064	protein_coding	RDH13	9.02457	8.72493	6.82985	-0.353291	6.76346e-05	0.0303065	0.0213073	287
ENSSSCG00000034733	ENSSSCT00000074324	protein_coding	CMAS	17.4385	19.2326	15.1558	-0.343689	2.05876e-06	0.00534375	4.60786e-05	317
ENSSSCG00000000204	ENSSSCT00000000217	protein_coding	PRPF40B	13.5074	14.9896	11.8886	-0.334379	0.000316968	0.0577341	0.000241047	6
ENSSSCG00000014239	ENSSSCT00000038553	protein_coding	CEP120	6.70943	7.86723	6.24454	-0.333259	0.000901884	0.0899855	0.013466	311
ENSSSCG00000022299	ENSSSCT00000030515	protein_coding	ACTR10	7.30841	8.17933	6.65791	-0.296913	0.00013349	0.0419425	0.000108188	166
ENSSSCG00000000746	ENSSSCT00000087395	protein_coding	WASHC1	15.0078	17.7282	14.5742	-0.28263	4.57883e-05	0.0267536	0.00168674	117
ENSSSCG00000014075	ENSSSCT00000087948	protein_coding	NSA2	68.018	76.4351	63.5067	-0.267328	0.000256238	0.0541243	0.00652045	128
ENSSSCG00000034725	ENSSSCT00000049812	protein_coding	UBE2R2	27.2739	31.3332	26.0529	-0.266248	0.000907175	0.0899855	0.0105176	114
ENSSSCG00000003660	ENSSSCT00000036802	protein_coding	PABPC4	104.722	106.803	90.269	-0.242649	0.000390543	0.0630745	0.0325182	281
ENSSSCG00000029059	ENSSSCT00000023703	protein_coding	SSRP1	106.91	118.711	100.446	-0.241035	9.6944e-06	0.0115915	1.26143e-05	155
ENSSSCG00000034927	ENSSSCT00000043632	protein_coding		139.188	159.209	137.86	-0.207724	0.000916405	0.0899855	0.0205894	42
ENSSSCG00000007585	ENSSSCT00000049015	protein_coding	ACTB	1206.3	1064.41	1227.82	0.206041	0.000230892	0.0531812	0.0095152	250
ENSSSCG00000038994	ENSSSCT00000043589	protein_coding	CLIC4	182.756	164.29	194.001	0.239816	0.000237103	0.0531812	0.0338747	278
ENSSSCG00000008368	ENSSSCT00000046420	protein_coding	UGP2	43.8736	34.4602	41.5807	0.270984	0.000120803	0.0404867	0.0394701	320
ENSSSCG00000007798	ENSSSCT00000008546	protein_coding	TBC1D10B	9.83039	8.79025	10.999	0.3234	0.000447314	0.0671835	0.000341755	332
ENSSSCG00000018094	ENSSSCT00000019689	protein_coding	CYTB	1153.01	1104.11	1424.13	0.367197	0.000175301	0.0459197	0.0460319	80
ENSSSCG00000015444	ENSSSCT00000016825	protein_coding	LAMB1	80.8262	61.355	80.1106	0.384812	0.000190747	0.0472376	0.0123911	243
ENSSSCG00000003105	ENSSSCT00000003444	protein_coding	SLC1A5	55.9234	42.5788	55.7896	0.389863	0.000949181	0.0908626	0.0185869	330
ENSSSCG00000006887	ENSSSCT00000038549	protein_coding	CNN3	229.039	191.647	251.5	0.392111	0.000847949	0.0880746	0.00145498	224
ENSSSCG00000035622	ENSSSCT00000010039	protein_coding	UBE2D3	188.295	156.655	207.991	0.408936	0.000450669	0.0671835	0.000825381	220
ENSSSCG00000032381	ENSSSCT00000045229	protein_coding	LITAF	93.8541	76.3114	101.394	0.409996	0.000478744	0.0689267	0.00141803	351
ENSSSCG00000013260	ENSSSCT00000046360	protein_coding	MDK	241.766	239.908	322.368	0.426229	0.00041232	0.0647755	0.0435233	383
ENSSSCG00000005678	ENSSSCT00000091054	protein_coding	NTMT1	19.0492	14.0261	18.8849	0.429123	0.000956914	0.0908626	0.0199864	331
ENSSSCG00000015850	ENSSSCT00000017258	protein_coding	DUSP4	113.428	101.852	137.724	0.435314	2.71155e-05	0.0206538	0.00171611	180
ENSSSCG00000008606	ENSSSCT00000055982	protein_coding	OSR1	1.55765	1.30384	1.77924	0.448493	0.00038134	0.0621663	0.0202506	361
ENSSSCG00000034012	ENSSSCT00000091301	protein_coding	CASP3	49.0373	40.4939	55.3198	0.450091	0.00105119	0.0947608	0.00416843	205
ENSSSCG00000026092	ENSSSCT00000023268	protein_coding	SREBF2	42.4935	34.1001	46.8656	0.458752	0.000485332	0.0693142	0.00201792	222
ENSSSCG00000000171	ENSSSCT00000000180	protein_coding	CKAP4	98.6343	79.1025	109.385	0.467616	6.68699e-05	0.0302854	0.000334146	340
ENSSSCG00000040203	ENSSSCT00000053137	protein_coding		25.5518	21.555	30.0231	0.47805	0.00095089	0.0908626	0.0359122	179
ENSSSCG00000011290	ENSSSCT00000012360	protein_coding	HIGD1A	19.3845	13.0537	18.2097	0.480245	0.000149218	0.0446334	0.0375664	249
ENSSSCG00000007286	ENSSSCT00000007971	protein_coding	ACSS2	8.70754	7.75202	10.8213	0.481226	0.000130347	0.0414735	0.0314071	71
ENSSSCG00000005102	ENSSSCT00000005624	protein_coding	AEN	22.0192	18.8187	26.2837	0.481999	0.000734605	0.083932	0.00194121	239
ENSSSCG00000037832	ENSSSCT00000045217	protein_coding	PMP22	117.128	100.815	141.397	0.488045	0.000408983	0.0646553	0.00421214	184
ENSSSCG00000003691	ENSSSCT00000025362	protein_coding	MYL12A	43.1031	31.2373	44.0072	0.494467	0.00037598	0.0619714	0.0314759	245
ENSSSCG00000040944	ENSSSCT00000048902	protein_coding	SKI	32.5855	26.4398	37.3582	0.498715	0.000758097	0.084214	0.000760247	211
ENSSSCG00000039442	ENSSSCT00000053530	protein_coding	BMP2	39.6077	30.4411	43.2316	0.506067	6.54815e-05	0.0302008	0.00134836	269
ENSSSCG00000000704	ENSSSCT00000000766	protein_coding	TAPBPL	23.3457	16.617	23.6369	0.508383	0.000363752	0.0613642	0.01005	324
ENSSSCG00000039222	ENSSSCT00000050105	protein_coding		441.461	364.704	519.104	0.509299	0.000602254	0.0761801	0.0319634	185
ENSSSCG00000016267	ENSSSCT00000087047	protein_coding	ITM2C	268.735	212.405	305.849	0.526001	0.000959696	0.0908626	0.00482505	206
ENSSSCG00000004825	ENSSSCT00000037748	protein_coding	CHSY1	31.2747	24.7129	35.6141	0.527181	0.000864638	0.0887224	0.00192725	223
ENSSSCG00000017273	ENSSSCT00000073076	protein_coding	PSMD12	40.8292	33.9893	48.9874	0.527329	0.000351371	0.0612508	0.00515669	275
ENSSSCG00000033299	ENSSSCT00000059360	protein_coding	FLNA	144.076	111.824	161.323	0.528715	5.08879e-05	0.0267536	0.00179206	276
ENSSSCG00000025486	ENSSSCT00000080030	protein_coding	MDH2	70.5556	53.3796	77.9734	0.546693	0.000964304	0.0908626	0.00268458	214
ENSSSCG00000032416	ENSSSCT00000054249	protein_coding	RGS1	3.71489	3.13962	4.59586	0.549747	1.05704e-05	0.0120771	0.0240228	65
ENSSSCG00000003189	ENSSSCT00000063193	protein_coding	PRMT1	71.9976	57.3404	83.9872	0.550618	0.00059155	0.0752522	0.000511035	352
ENSSSCG00000008593	ENSSSCT00000044456	protein_coding	KLHL29	10.7014	8.6798	12.7435	0.554032	0.00111607	0.0982613	0.0203648	183
ENSSSCG00000013457	ENSSSCT00000041345	protein_coding	DOT1L	11.7182	8.87645	13.0389	0.554772	0.00106538	0.0953136	0.0038474	204
ENSSSCG00000021118	ENSSSCT00000064690	protein_coding	GSPT1	77.8837	61.4622	90.7471	0.562152	0.000280905	0.055597	0.000447634	219
ENSSSCG00000021343	ENSSSCT00000061130	protein_coding	ZEB2	18.2543	14.6005	21.8386	0.580865	0.00089619	0.0899855	0.00126914	235
ENSSSCG00000031236	ENSSSCT00000062232	protein_coding	GLIPR2	18.4367	13.9166	20.8382	0.582424	0.000834229	0.087554	0.00316782	339
ENSSSCG00000000633	ENSSSCT00000000680	protein_coding	YBX3	87.285	60.2329	90.2135	0.582792	2.40688e-05	0.0192062	0.000835835	242
ENSSSCG00000038509	ENSSSCT00000046510	protein_coding	NOTCH1	13.2121	12.061	18.1847	0.592374	0.0005464	0.0727416	0.00869526	380
ENSSSCG00000031866	ENSSSCT00000051854	protein_coding	TIMP3	85.7122	70.9267	107.782	0.603715	0.000420153	0.065596	0.000370717	359
ENSSSCG00000009944	ENSSSCT00000010896	protein_coding	CORO1C	34.1276	28.0999	42.7366	0.604907	0.000316349	0.0577341	0.000268214	227
ENSSSCG00000013307	ENSSSCT00000014533	protein_coding	LMO2	20.6571	15.364	23.4111	0.607636	0.000451859	0.0671835	0.000709883	357
ENSSSCG00000044051	ENSSSCT00000091064	protein_coding		285.862	245.801	378.744	0.623731	0.000616731	0.0769759	0.0037196	382
ENSSSCG00000027340	ENSSSCT00000028294	protein_coding	PI4K2B	10.4371	7.74954	11.9637	0.626481	0.000740733	0.0841334	0.00158879	218
ENSSSCG00000036307	ENSSSCT00000055614	protein_coding		165.059	108.754	167.981	0.627228	0.000807659	0.0867577	0.0113191	329
ENSSSCG00000017169	ENSSSCT00000018693	protein_coding	SEC14L1	23.0981	18.3219	28.4582	0.635274	7.52698e-05	0.0312724	9.41544e-05	230
ENSSSCG00000008829	ENSSSCT00000047151	protein_coding	OCIAD2	8.12465	6.34973	9.88968	0.63923	0.00053683	0.0727416	0.000753764	237
ENSSSCG00000006610	ENSSSCT00000088411	protein_coding	S100A11	200.55	145.251	226.259	0.639425	0.000545922	0.0727416	0.0274519	277
ENSSSCG00000006062	ENSSSCT00000037127	protein_coding	YWHAZ	92.6065	68.7826	107.677	0.646597	0.000119683	0.0403806	0.00234301	271
ENSSSCG00000016646	ENSSSCT00000037209	protein_coding	IFRD1	38.1937	29.5371	46.4487	0.653108	0.000716878	0.0836274	0.000561813	354
ENSSSCG00000011793	ENSSSCT00000012905	protein_coding	LIPH	21.9049	14.8734	23.458	0.657342	0.000172746	0.0459197	0.00764965	244
ENSSSCG00000010276	ENSSSCT00000059317	protein_coding	UNC5B	18.2358	15.7325	24.8839	0.661462	0.000431471	0.0664451	0.00510518	381
ENSSSCG00000017668	ENSSSCT00000039134	protein_coding	VMP1	7.17036	6.12722	9.7127	0.66464	2.70367e-05	0.0206538	0.000993755	181
ENSSSCG00000015203	ENSSSCT00000016569	protein_coding	ROBO4	12.5125	10.273	16.3174	0.667544	5.46362e-05	0.0274667	0.00195384	367
ENSSSCG00000030150	ENSSSCT00000026582	protein_coding	UGDH	18.5253	13.011	20.9185	0.685054	0.000465746	0.0676951	0.00098303	350
ENSSSCG00000014921	ENSSSCT00000079260	protein_coding	PRSS23	126.743	103.809	167.047	0.686325	0.000587772	0.075187	0.00312733	376
ENSSSCG00000007032	ENSSSCT00000007701	protein_coding	PLAT	85.1926	67.3214	108.842	0.693103	0.000382109	0.0621663	0.000610151	374
ENSSSCG00000001022	ENSSSCT00000090505	protein_coding	SSR1	59.5013	32.9323	53.5176	0.700509	0.000147066	0.0444728	0.0121505	327
ENSSSCG00000002452	ENSSSCT00000046926	protein_coding	LGMN	59.9755	47.2692	77.2839	0.709266	0.000911718	0.0899855	0.00659804	365
ENSSSCG00000026626	ENSSSCT00000026616	protein_coding	RER1	20.9327	14.8965	24.4981	0.717696	0.000675361	0.0820091	0.000908277	349
ENSSSCG00000014232	ENSSSCT00000015550	protein_coding	LOX	14.8351	10.7501	17.6871	0.718343	3.55779e-05	0.0238476	0.00105464	273
ENSSSCG00000014012	ENSSSCT00000015305	protein_coding	GFPT2	62.0544	45.8305	75.9675	0.729074	0.000513156	0.0710228	0.000455294	353
ENSSSCG00000000528	ENSSSCT00000000570	protein_coding	PKP2	3.14907	2.05717	3.43449	0.739435	0.000250667	0.0538527	0.0283359	266
ENSSSCG00000035772	ENSSSCT00000065433	protein_coding	CDH5	33.3468	25.9358	43.3949	0.742582	0.000898571	0.0899855	0.00300258	336
ENSSSCG00000015009	ENSSSCT00000016373	protein_coding	POGLUT3	5.08471	4.02665	6.75151	0.745632	0.000759288	0.084214	0.001359	234
ENSSSCG00000028149	ENSSSCT00000078195	protein_coding	THYN1	78.9005	59.4793	100.299	0.753853	0.000246465	0.0536376	0.000565546	238
ENSSSCG00000007003	ENSSSCT00000007671	protein_coding		4.34288	2.8935	4.92554	0.767466	0.000328127	0.0589128	0.0030023	270
ENSSSCG00000012583	ENSSSCT00000051623	protein_coding	ACSL4	22.5594	14.9012	25.8492	0.794692	2.8689e-05	0.0209022	0.000146229	217
ENSSSCG00000016285	ENSSSCT00000017733	protein_coding	ECEL1	14.8967	9.81733	17.1799	0.807322	3.09109e-05	0.0216275	0.00394419	274
ENSSSCG00000006590	ENSSSCT00000036517	protein_coding	S100A8	9.866	6.3966	11.2681	0.81687	0.00084048	0.0878432	0.037385	360
ENSSSCG00000032601	ENSSSCT00000047842	protein_coding	RASSF2	15.122	10.4765	18.5414	0.823592	0.000474819	0.0687899	0.00333716	272
ENSSSCG00000023298	ENSSSCT00000023746	protein_coding	SRXN1	93.394	61.303	108.918	0.829208	0.000252112	0.0539327	0.0067237	251
ENSSSCG00000006732	ENSSSCT00000033116	protein_coding	TRIM45	26.3596	18.1571	32.4047	0.835672	0.00043747	0.0664451	0.000731657	209
ENSSSCG00000039909	ENSSSCT00000018811	protein_coding	ICAM2	14.5129	9.6857	17.347	0.84076	0.000897462	0.0899855	0.00141357	213
ENSSSCG00000001770	ENSSSCT00000001983	protein_coding	CTSH	18.0571	15.6714	28.1958	0.847351	0.000913277	0.0899855	0.0190425	377
ENSSSCG00000003867	ENSSSCT00000085682	protein_coding	TXNDC12	39.149	25.2784	46.4531	0.877869	0.000776725	0.0845184	0.00515465	215
ENSSSCG00000029521	ENSSSCT00000061801	protein_coding	CD82	51.7908	36.7131	68.4303	0.898342	0.000195608	0.0479359	0.000802782	373
ENSSSCG00000025588	ENSSSCT00000027305	protein_coding	FJX1	13.1076	7.18121	13.399	0.89983	0.00016061	0.0451787	0.0028426	321
ENSSSCG00000003839	ENSSSCT00000054751	protein_coding		111.676	79.5433	148.716	0.902748	0.000332137	0.0592172	0.000243877	355
ENSSSCG00000000293	ENSSSCT00000070939	protein_coding	ITGA5	20.2112	13.4013	25.2319	0.912878	0.000759029	0.084214	0.00151558	344
ENSSSCG00000008898	ENSSSCT00000042235	protein_coding		7.27091	5.17758	9.87468	0.931456	1.35767e-05	0.0136506	5.37667e-05	371
ENSSSCG00000039416	ENSSSCT00000064385	protein_coding	CXCR4	14.9634	10.4299	19.9144	0.933092	0.000767839	0.084214	0.00224453	337
ENSSSCG00000028019	ENSSSCT00000023663	protein_coding	LRRC59	37.7134	23.8883	46.0917	0.948202	0.00110867	0.0979523	0.0015041	358
ENSSSCG00000007116	ENSSSCT00000007788	protein_coding	CD93	25.2419	19.7741	38.8807	0.975446	2.27308e-05	0.0187332	0.000754912	369
ENSSSCG00000001428	ENSSSCT00000001571	protein_coding	CYP21A2	5.01389	3.22897	6.35252	0.976253	0.000510359	0.0710228	0.0213198	363
ENSSSCG00000021210	ENSSSCT00000031507	protein_coding	HIKESHI	4.05753	2.82069	5.57776	0.983635	0.000146477	0.0444728	0.000117807	228
ENSSSCG00000024496	ENSSSCT00000045686	protein_coding	NSUN7	12.4338	9.39042	18.7402	0.996872	0.000271333	0.055233	0.00132843	182
ENSSSCG00000013297	ENSSSCT00000080116	protein_coding	CD44	60.2822	39.3815	80.6345	1.03388	0.000525076	0.07173	0.00269592	236
ENSSSCG00000027607	ENSSSCT00000034652	protein_coding	IER3	103.145	66.9938	142.241	1.08624	0.00110292	0.097616	0.000942274	229
ENSSSCG00000033144	ENSSSCT00000039964	protein_coding	YTHDF3	15.4059	10.2252	22.1217	1.11333	3.54017e-05	0.0238476	3.73339e-05	335
ENSSSCG00000005267	ENSSSCT00000005802	protein_coding	ANXA1	192.632	86.6254	189.884	1.13226	0.00012329	0.040544	0.00851335	246
ENSSSCG00000001906	ENSSSCT00000002135	protein_coding	CYP1A1	2.72156	1.23011	2.753	1.16222	0.000295261	0.0563552	0.00763082	248
ENSSSCG00000031111	ENSSSCT00000062193	protein_coding	CBR1	62.5253	46.6951	106.181	1.18518	1.62043e-05	0.015973	0.00121671	366
ENSSSCG00000051428	ENSSSCT00000078715	lncRNA		3.576	2.28991	5.3057	1.21225	0.000831312	0.087554	0.00224004	370
ENSSSCG00000014304	ENSSSCT00000062247	protein_coding	SEC24A	5.65489	3.05471	7.107	1.2182	0.000575811	0.0745401	0.000845422	348
ENSSSCG00000034015	ENSSSCT00000066041	pseudogene	XIRP1	20.161	10.9017	25.4062	1.22063	0.000332178	0.0592172	0.000735343	212
ENSSSCG00000004755	ENSSSCT00000062422	protein_coding	DLL4	10.8743	7.03528	16.63	1.24111	0.00045723	0.0674073	0.00317998	372
ENSSSCG00000004484	ENSSSCT00000074627	protein_coding	COL12A1	13.5425	8.01739	18.9696	1.24249	0.000306779	0.0573737	0.000400579	338
ENSSSCG00000005970	ENSSSCT00000006553	protein_coding	SQLE	29.3532	17.306	41.8511	1.274	0.000255833	0.0541243	0.000275531	232
ENSSSCG00000004678	ENSSSCT00000046180	protein_coding	DUOX2	4.69014	2.34593	5.8452	1.31709	0.000536641	0.0727416	0.0102472	364
ENSSSCG00000003616	ENSSSCT00000004011	protein_coding	FAM167B	195.58	59.3781	150.097	1.33789	3.57286e-07	0.00224519	0.000101264	241
ENSSSCG00000006359	ENSSSCT00000006968	protein_coding	ADAMTS4	33.2587	22.1047	56.3704	1.35058	0.0010424	0.0947475	0.00206992	375
ENSSSCG00000044660	ENSSSCT00000068915	pseudogene		2.70915	1.44141	3.75016	1.37948	0.000974523	0.0909206	0.00265568	208
ENSSSCG00000032857	ENSSSCT00000066217	protein_coding	S100A12	23.4194	8.73477	23.2066	1.40969	0.000592773	0.0752522	0.0102908	319
ENSSSCG00000035058	ENSSSCT00000065198	protein_coding	PID1	14.8283	8.27585	22.8058	1.46242	4.5978e-05	0.0267536	4.36203e-05	231
ENSSSCG00000011496	ENSSSCT00000055973	protein_coding	ADAMTS9	17.1046	7.86974	22.7086	1.52885	0.000146148	0.0444728	0.00023267	346
ENSSSCG00000011576	ENSSSCT00000046782	protein_coding	HRH1	3.41463	1.36668	3.95696	1.53371	0.000373282	0.0617781	0.00305676	216
ENSSSCG00000000647	ENSSSCT00000000698	protein_coding	OLR1	9.52906	4.35486	12.8287	1.55868	0.000239986	0.0533436	0.00051416	221
ENSSSCG00000029536	ENSSSCT00000041146	protein_coding	SCTR	11.6797	7.43655	23.2823	1.64653	0.000687377	0.0824721	0.00244766	379
ENSSSCG00000003753	ENSSSCT00000004155	protein_coding		26.5448	11.4092	36.8055	1.68972	0.000187437	0.0469993	0.00053231	343
ENSSSCG00000013354	ENSSSCT00000014585	protein_coding	CSRP3	69.6521	36.1239	116.855	1.69369	0.000286681	0.0560455	0.000213433	356
ENSSSCG00000004822	ENSSSCT00000086537	protein_coding	ALDH1A3	71.4117	32.9274	107.004	1.7003	5.16177e-05	0.0267536	8.42139e-05	345
ENSSSCG00000004822	ENSSSCT00000028916	protein_coding	ALDH1A3	30.7879	13.7042	44.6203	1.70308	2.85464e-05	0.0209022	8.91916e-05	342
ENSSSCG00000002720	ENSSSCT00000034776	protein_coding		4.36697	1.71501	5.64865	1.71969	0.000931746	0.0905403	0.00188922	225
ENSSSCG00000044591	ENSSSCT00000067917	protein_coding		3.1896	1.4273	5.0868	1.83347	0.000767618	0.084214	0.000833918	334
ENSSSCG00000003139	ENSSSCT00000052461	protein_coding	BCAT2	2.99724	1.00513	3.63242	1.85354	0.000396262	0.0633002	0.013561	362
ENSSSCG00000033383	ENSSSCT00000071080	protein_coding	AVPR1A	7.4892	2.53788	9.4431	1.89564	0.00090969	0.0899855	0.00500865	341
ENSSSCG00000012996	ENSSSCT00000014206	protein_coding	CDC42EP2	3.62232	1.75711	6.55664	1.89975	0.000174253	0.0459197	0.000370315	233
ENSSSCG00000005959	ENSSSCT00000006542	protein_coding		7.32543	2.43352	9.32201	1.9376	0.000237151	0.0531812	0.000546641	347
ENSSSCG00000025924	ENSSSCT00000032259	protein_coding	IGFBP5	10.8275	4.39792	20.3886	2.21287	2.91571e-06	0.00563763	5.1518e-05	368
ENSSSCG00000040725	ENSSSCT00000054476	protein_coding	IL11	9.09258	2.70257	13.1473	2.28236	0.000754324	0.084214	0.00123598	226
ENSSSCG00000048719	ENSSSCT00000073756	lncRNA		160.527	35.431	185.793	2.39061	0.00074309	0.0841365	0.00726037	207
ENSSSCG00000014833	ENSSSCT00000084408	protein_coding	UCP2	7.26781	1.85749	12.2817	2.72508	0.000786893	0.0852758	0.00406257	210
ENSSSCG00000024917	ENSSSCT00000025514	pseudogene		7.25469	1.01631	13.493	3.7308	0.000176242	0.0459197	0.00022408	333

## Sheet: PPARavCON
gene_id	transcript_id	transcript_biotype	gene_name	mean	mean_CON	mean_PPARa	log2FC_PPARavsCON	anova_pvalue	anova_fdr	post.hoc.pvalue_CON_PPARa	heatmap_order	Enrichment results non redundant biological proceses - all genes
ENSSSCG00000002754	ENSSSCT00000085311	protein_coding	NQO1	15.6027	1.63071	32.5646	4.31973	0.000421457	0.065596	0.00380191	130	geneSet	description	link	size	overlap	expect	enrichmentRatio	pValue	FDR	overlapId	userId
ENSSSCG00000002755	ENSSSCT00000001329	protein_coding		13.1141	1.76665	18.4241	3.3825	5.20659e-05	0.0267536	0.000131021	18	GO:0017144	drug metabolic process	http://amigo.geneontology.org/amigo/term/GO:0017144	227	9	2.533953488372093	3.551762114537445	8.206516602941027e-4	0.20113993461426227	407066;641309;733685;808503;808506;808507;100155605;100157103;100302508	ENSSSCG00000014725;ENSSSCG00000035058;ENSSSCG00000018075;ENSSSCG00000009889;ENSSSCG00000018081;ENSSSCG00000039442;ENSSSCG00000009217;ENSSSCG00000010275;ENSSSCG00000018082
ENSSSCG00000002756	ENSSSCT00000070289	protein_coding	XRCC6	12.6678	3.22633	15.8563	2.29709	5.11075e-06	0.00800866	2.14981e-05	35	GO:0031647	regulation of protein stability	http://amigo.geneontology.org/amigo/term/GO:0031647	80	5	0.8930232558139535	5.598958333333333	0.0018543726033219965	0.20113993461426227	397244;100157103;100157105;100512419;100518977	ENSSSCG00000008691;ENSSSCG00000032601;ENSSSCG00000039442;ENSSSCG00000003839;ENSSSCG00000034012
ENSSSCG00000002757	ENSSSCT00000016076	protein_coding	HBB	1661.7	437.017	2015.25	2.2052	0.000152479	0.0449394	0.000635344	19	GO:0009628	response to abiotic stimulus	http://amigo.geneontology.org/amigo/term/GO:0009628	256	9	2.857674418604651	3.1494140625	0.001915618424897736	0.20113993461426227	396840;397549;641309;100144418;100157103;100513927;100518817;100522657;100739665	ENSSSCG00000017251;ENSSSCG00000012347;ENSSSCG00000005102;ENSSSCG00000021210;ENSSSCG00000021911;ENSSSCG00000039442;ENSSSCG00000038304;ENSSSCG00000014833;ENSSSCG00000009217
ENSSSCG00000002758	ENSSSCT00000013502	protein_coding	ALAS2	14.5674	4.51619	19.1829	2.08664	0.000592082	0.0752522	0.00158906	21	GO:0001101	response to acid chemical	http://amigo.geneontology.org/amigo/term/GO:0001101	54	4	0.6027906976744186	6.635802469135802	0.0029266000429348793	0.23046975338112174	396840;641309;100153873;100302508	ENSSSCG00000017251;ENSSSCG00000035058;ENSSSCG00000009217;ENSSSCG00000001660
ENSSSCG00000002759	ENSSSCT00000008741	protein_coding		10.1968	2.18936	9.13018	2.06014	0.000488381	0.0695521	0.0127536	7	GO:0060485	mesenchyme development	http://amigo.geneontology.org/amigo/term/GO:0060485	94	5	1.0493023255813954	4.765070921985815	0.003759427863953446	0.2368439554290671	396840;397512;641309;100153873;100157103	ENSSSCG00000017251;ENSSSCG00000006911;ENSSSCG00000039442;ENSSSCG00000009217;ENSSSCG00000001660
ENSSSCG00000002760	ENSSSCT00000087200	lncRNA		4.94532	1.63173	6.41971	1.9761	4.05201e-05	0.0245425	0.000355468	152	GO:0060541	respiratory system development	http://amigo.geneontology.org/amigo/term/GO:0060541	70	4	0.7813953488372093	5.1190476190476195	0.0074334582696505835	0.39025655915665564	396840;100153873;100525278;100739665	ENSSSCG00000017251;ENSSSCG00000014232;ENSSSCG00000021210;ENSSSCG00000001660
ENSSSCG00000002761	ENSSSCT00000081549	protein_coding	HBB	6.69732	2.85788	10.0222	1.81018	0.00114809	0.0998558	0.00766082	144	GO:0072359	circulatory system development	http://amigo.geneontology.org/amigo/term/GO:0072359	295	8	3.2930232558139534	2.4293785310734464	0.015867044734141134	0.512065550484847	396840;641309;100153873;100157103;100512419;100513927;100519210;100525278	ENSSSCG00000017251;ENSSSCG00000014232;ENSSSCG00000017178;ENSSSCG00000021911;ENSSSCG00000039442;ENSSSCG00000009217;ENSSSCG00000003839;ENSSSCG00000001660
ENSSSCG00000002762	ENSSSCT00000058871	protein_coding	ZMYM4	4.40788	1.47876	4.99091	1.75491	0.000107031	0.0387099	0.000533914	17	GO:1901135	carbohydrate derivative metabolic process	http://amigo.geneontology.org/amigo/term/GO:1901135	362	9	4.040930232558139	2.2272099447513813	0.01789865701231741	0.512065550484847	397040;808503;808506;808507;100144481;100155623;100157103;100302508;100512977	ENSSSCG00000035058;ENSSSCG00000018075;ENSSSCG00000015009;ENSSSCG00000008368;ENSSSCG00000018081;ENSSSCG00000029539;ENSSSCG00000039442;ENSSSCG00000016267;ENSSSCG00000018082
ENSSSCG00000002763	ENSSSCT00000053561	protein_coding	RNASE1	4.81135	1.4209	4.4197	1.63714	0.00102271	0.0938207	0.0182516	8	GO:0055114	oxidation-reduction process	http://amigo.geneontology.org/amigo/term/GO:0055114	365	9	4.074418604651163	2.2089041095890414	0.01879560854532314	0.512065550484847	397040;733685;808503;808507;100113409;100155605;100157103;100286873;100525278	ENSSSCG00000014232;ENSSSCG00000018075;ENSSSCG00000008368;ENSSSCG00000009889;ENSSSCG00000002754;ENSSSCG00000005970;ENSSSCG00000039442;ENSSSCG00000010275;ENSSSCG00000018082
ENSSSCG00000002764	ENSSSCT00000048059	protein_coding	SLC30A7	2.99135	1.36679	4.2179	1.62574	0.000484649	0.0693142	0.000522116	39	GO:0048872	homeostasis of number of cells	http://amigo.geneontology.org/amigo/term/GO:0048872	94	4	1.0493023255813954	3.8120567375886525	0.020293725524648032	0.512065550484847	396840;397244;100157105;100518817	ENSSSCG00000017251;ENSSSCG00000012347;ENSSSCG00000032601;ENSSSCG00000034012
ENSSSCG00000002765	ENSSSCT00000060274	protein_coding	SERPINA3-2	8.13749	4.80598	13.3634	1.47538	0.000264905	0.054923	0.000279929	5	GO:0007417	central nervous system development	http://amigo.geneontology.org/amigo/term/GO:0007417	198	6	2.210232558139535	2.7146464646464645	0.02220817965850863	0.512065550484847	396840;641309;100157103;100512419;100519210;100525761	ENSSSCG00000017251;ENSSSCG00000009113;ENSSSCG00000017178;ENSSSCG00000039442;ENSSSCG00000009217;ENSSSCG00000003839
ENSSSCG00000002766	ENSSSCT00000018847	protein_coding	MAPT	5.72781	2.88678	7.33326	1.34499	0.000620849	0.077065	0.00102899	30	GO:0001501	skeletal system development	http://amigo.geneontology.org/amigo/term/GO:0001501	148	5	1.652093023255814	3.026463963963964	0.0239860355101722	0.512065550484847	396840;100155623;100157103;100157105;100627932	ENSSSCG00000030585;ENSSSCG00000017251;ENSSSCG00000029539;ENSSSCG00000032601;ENSSSCG00000039442
ENSSSCG00000002767	ENSSSCT00000008138	protein_coding	PLTP	156.088	80.2757	193.461	1.26901	0.00101128	0.0932099	0.00199379	16	GO:0007167	enzyme linked receptor protein signaling pathway	http://amigo.geneontology.org/amigo/term/GO:0007167	263	7	2.9358139534883723	2.3843472750316854	0.026061605833511026	0.512065550484847	396840;397512;733688;100157103;100157105;100302508;100513927	ENSSSCG00000031262;ENSSSCG00000017251;ENSSSCG00000035058;ENSSSCG00000006911;ENSSSCG00000021911;ENSSSCG00000032601;ENSSSCG00000039442
ENSSSCG00000002768	ENSSSCT00000023278	protein_coding	FBLN2	40.2995	28.3435	63.4623	1.16288	0.000642912	0.0792169	0.00072588	1	GO:0043588	skin development	http://amigo.geneontology.org/amigo/term/GO:0043588	58	3	0.6474418604651163	4.633620689655173	0.026433316054363054	0.512065550484847	396840;397244;733688	ENSSSCG00000031262;ENSSSCG00000017251;ENSSSCG00000034012
ENSSSCG00000002769	ENSSSCT00000022285	protein_coding	FLVCR2	7.66629	3.86403	8.5763	1.15025	0.000871885	0.0890883	0.0080146	28	GO:0022008	neurogenesis	http://amigo.geneontology.org/amigo/term/GO:0022008	388	9	4.331162790697674	2.077963917525773	0.0268049049762632	0.512065550484847	396840;397244;780440;100144481;100153873;100157103;100512419;100522126;100525761	ENSSSCG00000014272;ENSSSCG00000017251;ENSSSCG00000009113;ENSSSCG00000006062;ENSSSCG00000039442;ENSSSCG00000003839;ENSSSCG00000034012;ENSSSCG00000001660;ENSSSCG00000016267
ENSSSCG00000002770	ENSSSCT00000001506	protein_coding	VARS2	10.2135	5.58158	12.3828	1.14959	6.17971e-05	0.0293082	0.000132382	36	Enrichment results non redundant biological proceses - upregulated genes
ENSSSCG00000002771	ENSSSCT00000085507	protein_coding	HOXC6	2.43281	1.55464	3.41295	1.13444	9.91477e-06	0.0115915	0.000335487	147	geneSet	description	link	size	overlap	expect	enrichmentRatio	pValue	FDR	overlapId	userId
ENSSSCG00000002772	ENSSSCT00000032428	protein_coding	KCNE3	9.83588	8.27225	18.1415	1.13294	0.000165758	0.0451787	0.00380721	113	GO:0070727	cellular macromolecule localization	http://amigo.geneontology.org/amigo/term/GO:0070727	488	5	1.4526511627906975	3.4419825819672134	0.011338979273428862	1	100515548;100517589;100517762;100522868;100525400	ENSSSCG00000002761;ENSSSCG00000002762;ENSSSCG00000002778;ENSSSCG00000002788;ENSSSCG00000002819
ENSSSCG00000002773	ENSSSCT00000030680	protein_coding	DEDD2	15.0997	8.4652	18.3799	1.11852	0.00105215	0.0947608	0.00240168	31	GO:0042886	amide transport	http://amigo.geneontology.org/amigo/term/GO:0042886	485	4	1.443720930232558	2.7706185567010313	0.049702097959361535	1	100517589;100518128;100522868;100525400	ENSSSCG00000002761;ENSSSCG00000002764;ENSSSCG00000002778;ENSSSCG00000002788
ENSSSCG00000002774	ENSSSCT00000028880	protein_coding		4.06416	3.45761	7.18008	1.05422	0.000361584	0.0613642	0.0304032	110	GO:0010817	regulation of hormone levels	http://amigo.geneontology.org/amigo/term/GO:0010817	149	2	0.4435348837209302	4.509228187919463	0.07106631463705393	1	100518128;100522868	ENSSSCG00000002764;ENSSSCG00000002788
ENSSSCG00000002775	ENSSSCT00000087872	protein_coding		4.44646	2.62007	5.32782	1.02394	0.00100883	0.0932099	0.00711156	151	GO:0051341	regulation of oxidoreductase activity	http://amigo.geneontology.org/amigo/term/GO:0051341	25	1	0.07441860465116279	13.4375	0.07197512009022933	1	100517762	ENSSSCG00000002762
ENSSSCG00000002776	ENSSSCT00000079504	protein_coding		15.2506	8.13725	15.753	0.953016	0.000972574	0.0909206	0.0105205	26	GO:0007610	behavior	http://amigo.geneontology.org/amigo/term/GO:0007610	156	2	0.46437209302325577	4.306891025641026	0.07699446478728755	1	397275;100513209	ENSSSCG00000002775;ENSSSCG00000002805
ENSSSCG00000002777	ENSSSCT00000072751	protein_coding		6.87084	4.45169	8.41596	0.918774	7.69035e-05	0.0316893	0.000129738	32	GO:0007267	cell-cell signaling	http://amigo.geneontology.org/amigo/term/GO:0007267	357	3	1.0626976744186045	2.8230042016806727	0.08542531114190777	1	100518128;100522868;100525579	ENSSSCG00000002764;ENSSSCG00000002788;ENSSSCG00000002795
ENSSSCG00000002778	ENSSSCT00000062145	protein_coding	TMEM98	6.8489	3.86976	7.17257	0.890245	0.000518487	0.0710228	0.00431284	24	GO:0018193	peptidyl-amino acid modification	http://amigo.geneontology.org/amigo/term/GO:0018193	374	3	1.1133023255813952	2.694685828877006	0.0952599734247257	1	100513209;100515548;100525400	ENSSSCG00000002778;ENSSSCG00000002805;ENSSSCG00000002819
ENSSSCG00000002779	ENSSSCT00000002915	protein_coding	GSTA4	312.735	141.862	262.667	0.888745	7.11275e-05	0.0308252	0.00959859	11	GO:0007034	vacuolar transport	http://amigo.geneontology.org/amigo/term/GO:0007034	34	1	0.1012093023255814	9.880514705882353	0.0966752525323854	1	100525048	ENSSSCG00000002776
ENSSSCG00000002780	ENSSSCT00000003113	protein_coding	KATNB1	4.47344	3.38277	6.26155	0.888314	0.000895907	0.0899855	0.0142287	131	GO:0038061	NIK/NF-kappaB signaling	http://amigo.geneontology.org/amigo/term/GO:0038061	39	1	0.11609302325581394	8.613782051282053	0.11012985924277541	1	100516737	ENSSSCG00000002755
ENSSSCG00000002781	ENSSSCT00000054103	protein_coding	COQ8A	9.7026	5.91555	10.8194	0.871038	0.000721845	0.0836904	0.0405115	142	GO:0007218	neuropeptide signaling pathway	http://amigo.geneontology.org/amigo/term/GO:0007218	40	1	0.11906976744186046	8.3984375	0.11279813552690499	1	397275	ENSSSCG00000002775
ENSSSCG00000002782	ENSSSCT00000031007	protein_coding	SELENOP	22.0223	16.7202	30.2078	0.85333	9.25607e-05	0.0347255	0.00300757	140	Enrichment results non redundant biological proceses - downregulated genes
ENSSSCG00000002783	ENSSSCT00000071090	protein_coding	GGT5	1.91844	1.41917	2.5419	0.840858	0.000936609	0.0905403	0.000721552	2	geneSet	description	link	size	overlap	expect	enrichmentRatio	pValue	FDR	overlapId	userId
ENSSSCG00000002784	ENSSSCT00000016639	protein_coding	FMOD	9.01036	7.4699	13.3529	0.837992	0.000964964	0.0908626	0.0102674	112	GO:0009628	response to abiotic stimulus	http://amigo.geneontology.org/amigo/term/GO:0009628	256	7	1.2859534883720931	5.443431712962963	2.000856340420576e-4	0.06302697472324814	396840;397549;641309;100157103;100513927;100522657;100739665	ENSSSCG00000009217;ENSSSCG00000039442;ENSSSCG00000005102;ENSSSCG00000021911;ENSSSCG00000021210;ENSSSCG00000017251;ENSSSCG00000014833
ENSSSCG00000002785	ENSSSCT00000008095	protein_coding		11.7875	9.30661	16.3192	0.810242	0.00114076	0.0995632	0.0193072	318	GO:0031647	regulation of protein stability	http://amigo.geneontology.org/amigo/term/GO:0031647	80	4	0.4018604651162791	9.953703703703702	6.155326643697556e-4	0.09694639463823651	397244;100157103;100157105;100512419	ENSSSCG00000034012;ENSSSCG00000039442;ENSSSCG00000003839;ENSSSCG00000032601
ENSSSCG00000002786	ENSSSCT00000065335	protein_coding	MGMT	22.8959	14.5586	25.3416	0.799634	0.000816092	0.0869207	0.00301702	22	GO:0010648	negative regulation of cell communication	http://amigo.geneontology.org/amigo/term/GO:0010648	350	7	1.758139534883721	3.9814814814814814	0.0013307742553223534	0.10656943404612221	396775;396840;641309;100157103;100157105;100302508;100513927	ENSSSCG00000009217;ENSSSCG00000039442;ENSSSCG00000031866;ENSSSCG00000021911;ENSSSCG00000017251;ENSSSCG00000032601;ENSSSCG00000035058
ENSSSCG00000002787	ENSSSCT00000009980	protein_coding	METTL14	12.4455	8.07307	13.9972	0.79395	0.000951599	0.0908626	0.00293169	20	GO:0023057	negative regulation of signaling	http://amigo.geneontology.org/amigo/term/GO:0023057	351	7	1.7631627906976746	3.9701382293974885	0.0013532626545539328	0.10656943404612221	396775;396840;641309;100157103;100157105;100302508;100513927	ENSSSCG00000009217;ENSSSCG00000039442;ENSSSCG00000031866;ENSSSCG00000021911;ENSSSCG00000017251;ENSSSCG00000032601;ENSSSCG00000035058
ENSSSCG00000002788	ENSSSCT00000028082	protein_coding		1007.7	607.959	1043.91	0.779955	0.00017763	0.0459197	0.00206078	37	GO:0001101	response to acid chemical	http://amigo.geneontology.org/amigo/term/GO:0001101	54	3	0.2712558139534884	11.059670781893002	0.00236437048190008	0.14895534035970504	396840;641309;100302508	ENSSSCG00000009217;ENSSSCG00000017251;ENSSSCG00000035058
ENSSSCG00000002789	ENSSSCT00000033701	protein_coding	TGFBR3	12.6668	10.3091	17.0759	0.728041	1.97135e-05	0.0183665	0.00259058	138	GO:0072359	circulatory system development	http://amigo.geneontology.org/amigo/term/GO:0072359	295	6	1.4818604651162792	4.048964218455743	0.00288517280762024	0.1514715724000626	396840;641309;100157103;100512419;100513927;100525278	ENSSSCG00000009217;ENSSSCG00000039442;ENSSSCG00000003839;ENSSSCG00000021911;ENSSSCG00000017251;ENSSSCG00000014232
ENSSSCG00000002790	ENSSSCT00000056810	protein_coding	SH3TC1	5.21784	4.5013	7.36932	0.711189	0.000167421	0.0451787	0.010507	137	GO:0048585	negative regulation of response to stimulus	http://amigo.geneontology.org/amigo/term/GO:0048585	438	7	2.200186046511628	3.1815491290377134	0.004800155022302466	0.17610430427653878	396775;396840;641309;100157103;100157105;100302508;100513927	ENSSSCG00000009217;ENSSSCG00000039442;ENSSSCG00000031866;ENSSSCG00000021911;ENSSSCG00000017251;ENSSSCG00000032601;ENSSSCG00000035058
ENSSSCG00000002791	ENSSSCT00000053042	protein_coding	CDKL5	1.44313	1.03626	1.69644	0.711125	4.47345e-05	0.0267536	0.00164492	150	GO:0060541	respiratory system development	http://amigo.geneontology.org/amigo/term/GO:0060541	70	3	0.35162790697674423	8.53174603174603	0.004946420271908725	0.17610430427653878	396840;100525278;100739665	ENSSSCG00000021210;ENSSSCG00000017251;ENSSSCG00000014232
ENSSSCG00000002792	ENSSSCT00000084126	protein_coding	MCM2	19.2362	14.5672	23.8379	0.710536	0.000564692	0.073799	0.00074963	4	GO:0010562	positive regulation of phosphorus metabolic process	http://amigo.geneontology.org/amigo/term/GO:0010562	338	6	1.6978604651162792	3.5338593030900722	0.0056657335269652	0.17610430427653878	396840;100157103;100157105;100302508;100512419;100513927	ENSSSCG00000039442;ENSSSCG00000003839;ENSSSCG00000021911;ENSSSCG00000017251;ENSSSCG00000032601;ENSSSCG00000035058
ENSSSCG00000002793	ENSSSCT00000058748	protein_coding	HES1	9.97217	7.44522	12.1294	0.704118	1.14289e-05	0.0124903	0.000540429	146	GO:0001763	morphogenesis of a branching structure	http://amigo.geneontology.org/amigo/term/GO:0001763	80	3	0.4018604651162791	7.465277777777778	0.007180585094998637	0.17610430427653878	396840;641309;100157103	ENSSSCG00000009217;ENSSSCG00000039442;ENSSSCG00000017251
ENSSSCG00000002794	ENSSSCT00000055984	protein_coding	TXNIP	860.46	661.29	1063.91	0.686017	6.8725e-05	0.0303065	0.000569837	133	Enrichment results KEGG pathways - all genes
ENSSSCG00000002795	ENSSSCT00000055543	protein_coding	WDFY2	22.2504	17.2982	27.0165	0.643218	1.28439e-05	0.0131774	0.000636729	323	geneSet	description	link	size	overlap	expect	enrichmentRatio	pValue	FDR	overlapId	userId
ENSSSCG00000002796	ENSSSCT00000061214	protein_coding	STOM	6.24178	4.64197	7.24649	0.642545	9.05738e-05	0.0344949	0.00026398	3	ssc00071	Fatty acid degradation	http://www.kegg.jp/kegg-bin/show_pathway?ssc00071+100522126+106504110+448980+733685	41	4	0.34408602150537637	11.624999999999998	3.619569679145229e-4	0.11582622973264733	100522126;106504110;448980;733685	ENSSSCG00000014272;ENSSSCG00000009889;ENSSSCG00000014247;ENSSSCG00000012583
ENSSSCG00000002797	ENSSSCT00000055658	protein_coding	ALDH2	32.0195	20.8298	32.4432	0.639265	0.000125879	0.0405652	0.00326053	34	ssc05206	MicroRNAs in cancer	http://www.kegg.jp/kegg-bin/show_pathway?ssc05206+100525150+100739669+102163961+110258061+396775+397244+733619	243	7	2.0393391030684502	3.432484567901234	0.00404325084328061	0.3448958683043557	100525150;100739669;102163961;110258061;396775;397244;733619	ENSSSCG00000015507;ENSSSCG00000013297;ENSSSCG00000031866;ENSSSCG00000007874;ENSSSCG00000021343;ENSSSCG00000038509;ENSSSCG00000034012
ENSSSCG00000002798	ENSSSCT00000071223	protein_coding	H6PD	2.12007	1.53122	2.37575	0.633707	0.000101324	0.0372368	0.0114093	322	ssc00260	Glycine, serine and threonine metabolism	http://www.kegg.jp/kegg-bin/show_pathway?ssc00260+100518817+106504110+110261260	39	3	0.3273013375295043	9.165865384615385	0.004154148726550844	0.3448958683043557	100518817;106504110;110261260	ENSSSCG00000012347;ENSSSCG00000040203;ENSSSCG00000014247
ENSSSCG00000002799	ENSSSCT00000046150	protein_coding	MITF	4.24554	3.60346	5.53966	0.620416	0.000226239	0.0528226	0.0126689	139	ssc00061	Fatty acid biosynthesis	http://www.kegg.jp/kegg-bin/show_pathway?ssc00061+100522126+448980	13	2	0.10910044584316811	18.33173076923077	0.005095474989063042	0.3448958683043557	100522126;448980	ENSSSCG00000014272;ENSSSCG00000012583
ENSSSCG00000002800	ENSSSCT00000007795	protein_coding		43.2925	23.3343	35.4831	0.604682	8.00199e-06	0.0107186	0.00441445	14	ssc05169	Epstein-Barr virus infection	http://www.kegg.jp/kegg-bin/show_pathway?ssc05169+100135031+100499567+100524394+100525150+396923+397244	193	6	1.6197220036716495	3.704339378238342	0.005388997942255558	0.3448958683043557	100135031;100499567;100524394;100525150;396923;397244	ENSSSCG00000001229;ENSSSCG00000031356;ENSSSCG00000017273;ENSSSCG00000013297;ENSSSCG00000000396;ENSSSCG00000034012
ENSSSCG00000002801	ENSSSCT00000019670	protein_coding	COX1	3571.55	2702.6	4102.51	0.602158	0.000730911	0.0838912	0.00200177	33	ssc05200	Pathways in cancer	http://www.kegg.jp/kegg-bin/show_pathway?ssc05200+100152951+100157103+100286873+100499567+102165618+110258061+396923+397244+397615+414902	502	10	4.212955677943876	2.3736304780876494	0.008464909590452985	0.4447536740442055	100152951;100157103;100286873;100499567;102165618;110258061;396923;397244;397615;414902	ENSSSCG00000031356;ENSSSCG00000002754;ENSSSCG00000012633;ENSSSCG00000002627;ENSSSCG00000000396;ENSSSCG00000011514;ENSSSCG00000039442;ENSSSCG00000028092;ENSSSCG00000038509;ENSSSCG00000034012
ENSSSCG00000002802	ENSSSCT00000011814	protein_coding	GGA2	16.5824	12.6857	19.2029	0.598119	0.000616683	0.0769759	0.00272794	143	ssc00053	Ascorbate and aldarate metabolism	http://www.kegg.jp/kegg-bin/show_pathway?ssc00053+106504110+733685	18	2	0.15106215578284815	13.239583333333334	0.009728986619716995	0.4447536740442055	106504110;733685	ENSSSCG00000009889;ENSSSCG00000014247
ENSSSCG00000002803	ENSSSCT00000053522	protein_coding		33.1471	21.7562	32.7967	0.592122	0.000443296	0.066923	0.0175478	29	ssc05010	Alzheimer disease	http://www.kegg.jp/kegg-bin/show_pathway?ssc05010+100738351+397244+808503+808506+808507	168	5	1.4099134539732494	3.5463169642857144	0.013091813700785604	0.46661489033392833	100738351;397244;808503;808506;808507	ENSSSCG00000017311;ENSSSCG00000018075;ENSSSCG00000018081;ENSSSCG00000034012;ENSSSCG00000018082
ENSSSCG00000002804	ENSSSCT00000058228	protein_coding		11.1509	8.5423	12.6271	0.563831	0.000900177	0.0899855	0.00210196	38	ssc00561	Glycerolipid metabolism	http://www.kegg.jp/kegg-bin/show_pathway?ssc00561+100512419+106504110+733685	59	3	0.49514817728822447	6.058792372881356	0.013123543790641734	0.46661489033392833	100512419;106504110;733685	ENSSSCG00000009889;ENSSSCG00000014247;ENSSSCG00000003839
ENSSSCG00000002805	ENSSSCT00000077169	protein_coding	STAT2	8.1696	4.67818	6.82521	0.544927	2.11142e-05	0.0184318	0.0124721	15	ssc00340	Histidine metabolism	http://www.kegg.jp/kegg-bin/show_pathway?ssc00340+106504110+733685	23	2	0.1930238657225282	10.361413043478262	0.01566095474211493	0.5011505517476778	106504110;733685	ENSSSCG00000009889;ENSSSCG00000014247
ENSSSCG00000002806	ENSSSCT00000019676	protein_coding	ATP6	10810.7	9395.84	13687.7	0.54279	0.000108793	0.038789	0.00373182	132	ssc04950	Maturity onset diabetes of the young	http://www.kegg.jp/kegg-bin/show_pathway?ssc04950+100499567+100523688	26	2	0.21820089168633622	9.165865384615385	0.01979662384573433	0.5732161310845285	100499567;100523688	ENSSSCG00000031356;ENSSSCG00000024975
ENSSSCG00000002807	ENSSSCT00000071045	protein_coding		20.6704	14.9985	21.416	0.513871	0.000730125	0.0838912	0.0253839	288	ssc03320	PPAR signaling pathway	http://www.kegg.jp/kegg-bin/show_pathway?ssc03320+100522126+397527+448980	71	3	0.5958562811434566	5.034771126760564	0.02149560491566982	0.5732161310845285	100522126;397527;448980	ENSSSCG00000014272;ENSSSCG00000007435;ENSSSCG00000012583
ENSSSCG00000002808	ENSSSCT00000025082	protein_coding	CAVIN2	4.809	4.00502	5.61766	0.488159	8.97156e-05	0.0344358	0.0045728	134	ssc00410	beta-Alanine metabolism	http://www.kegg.jp/kegg-bin/show_pathway?ssc00410+106504110+733685	31	2	0.26016260162601623	7.687500000000001	0.02757652779788833	0.6196011500317367	106504110;733685	ENSSSCG00000009889;ENSSSCG00000014247
ENSSSCG00000002809	ENSSSCT00000047889	protein_coding	SFMBT1	5.29275	3.92344	5.40859	0.463133	0.000916466	0.0899855	0.00992763	23	ssc01100	Metabolic pathways	http://www.kegg.jp/kegg-bin/show_pathway?ssc01100+100113409+100155605+100157523+100512419+100518817+100519210+100522126+100523532+106504110+110261091+110261260+397040+448980+733685+808503+808506+808507	1260	17	10.57435090479937	1.6076636904761905	0.02765355639701883	0.6196011500317367	100113409;100155605;100157523;100512419;100518817;100519210;100522126;100523532;106504110;110261091;110261260;397040;448980;733685;808503;808506;808507	ENSSSCG00000014272;ENSSSCG00000010055;ENSSSCG00000012347;ENSSSCG00000018075;ENSSSCG00000017178;ENSSSCG00000008368;ENSSSCG00000009889;ENSSSCG00000018081;ENSSSCG00000040203;ENSSSCG00000005623;ENSSSCG00000005970;ENSSSCG00000034502;ENSSSCG00000014247;ENSSSCG00000010275;ENSSSCG00000003839;ENSSSCG00000012583;ENSSSCG00000018082
ENSSSCG00000002810	ENSSSCT00000013814	protein_coding	IL13RA1	75.1584	65.4568	89.5592	0.452299	0.000158555	0.0451787	0.00461217	129	ssc05012	Parkinson disease	http://www.kegg.jp/kegg-bin/show_pathway?ssc05012+397244+808503+808506+808507	142	4	1.1917125622869131	3.3565140845070425	0.030962702276452703	0.6196011500317367	397244;808503;808506;808507	ENSSSCG00000018075;ENSSSCG00000018081;ENSSSCG00000034012;ENSSSCG00000018082
ENSSSCG00000002811	ENSSSCT00000001851	protein_coding	PTK7	26.5804	22.6072	30.5497	0.434377	0.000753552	0.084214	0.031035	148
ENSSSCG00000002812	ENSSSCT00000046420	protein_coding	UGP2	43.8736	41.5807	55.4107	0.414251	0.000120803	0.0404867	0.00309784	320
ENSSSCG00000002813	ENSSSCT00000006183	protein_coding		7.344	6.11476	8.0944	0.404628	0.000112948	0.0394313	0.00915216	145
ENSSSCG00000002814	ENSSSCT00000055828	protein_coding	RAB23	17.0386	12.969	17.0881	0.397931	0.000249873	0.0538527	0.00505097	25
ENSSSCG00000002815	ENSSSCT00000015437	protein_coding	RPS23	229.106	180.492	237.792	0.397765	5.08935e-05	0.0267536	0.00742554	149
ENSSSCG00000002816	ENSSSCT00000014506	protein_coding	ACCS	15.0667	11.8349	15.5041	0.389602	0.000438808	0.0664451	0.00408871	27
ENSSSCG00000002817	ENSSSCT00000009509	protein_coding	TNIP2	30.08	26.177	34.2216	0.386609	0.000260317	0.0545278	0.00144058	154
ENSSSCG00000002818	ENSSSCT00000018703	protein_coding	SPHK1	168.542	135.058	174.518	0.3698	4.83999e-05	0.0267536	0.00306385	153
ENSSSCG00000002819	ENSSSCT00000015567	protein_coding	ALDH7A1	27.4939	20.2935	25.8864	0.351174	0.000216905	0.051679	0.0266486	9
ENSSSCG00000002820	ENSSSCT00000019677	protein_coding	COX3	7162.11	6891.74	8723.16	0.339984	0.000199008	0.0481474	0.0424203	93
ENSSSCG00000002821	ENSSSCT00000027450	protein_coding	RPL17-C18orf32	1073.45	831.774	1026.96	0.304112	2.0533e-05	0.0184318	0.016342	163
ENSSSCG00000002822	ENSSSCT00000011247	protein_coding	PCBD1	55.2292	52.1244	64.1803	0.300171	0.000464046	0.0676951	0.028328	141
ENSSSCG00000002823	ENSSSCT00000087948	protein_coding	NSA2	68.018	63.5067	73.8833	0.21834	0.000256238	0.0541243	0.0216442	128
ENSSSCG00000002824	ENSSSCT00000000217	protein_coding	PRPF40B	13.5074	11.8886	13.5189	0.185391	0.000316968	0.0577341	0.0124389	6
ENSSSCG00000002825	ENSSSCT00000030515	protein_coding	ACTR10	7.30841	6.65791	7.24515	0.121947	0.00013349	0.0419425	0.0365252	166
ENSSSCG00000007798	ENSSSCT00000008546	protein_coding	TBC1D10B	9.83039	10.999	9.86466	-0.157035	0.000447314	0.0671835	0.033529	332
ENSSSCG00000007874	ENSSSCT00000051120	protein_coding	ABCC1	42.0571	41.8255	36.6058	-0.192313	5.05896e-05	0.0267536	0.0113887	195
ENSSSCG00000009217	ENSSSCT00000010093	protein_coding	PKD2	19.9182	20.2769	16.6789	-0.281813	0.000287626	0.0560455	0.0211061	193
ENSSSCG00000028475	ENSSSCT00000024440	protein_coding	KPNA1	13.1519	13.887	11.1833	-0.312381	0.000909261	0.0899855	0.00362501	203
ENSSSCG00000021118	ENSSSCT00000064690	protein_coding	GSPT1	77.8837	90.7471	72.8371	-0.317178	0.000280905	0.055597	0.0169464	219
ENSSSCG00000038994	ENSSSCT00000043589	protein_coding	CLIC4	182.756	194.001	155.49	-0.319239	0.000237103	0.0531812	0.00630709	278
ENSSSCG00000034012	ENSSSCT00000091301	protein_coding	CASP3	49.0373	55.3198	44.2576	-0.321873	0.00105119	0.0947608	0.0308649	205
ENSSSCG00000012583	ENSSSCT00000051623	protein_coding	ACSL4	22.5594	25.8492	20.4881	-0.335332	2.8689e-05	0.0209022	0.0388397	217
ENSSSCG00000039442	ENSSSCT00000053530	protein_coding	BMP2	39.6077	43.2316	34.2184	-0.337316	6.54815e-05	0.0302008	0.01623	269
ENSSSCG00000016267	ENSSSCT00000087047	protein_coding	ITM2C	268.735	305.849	236.312	-0.372128	0.000959696	0.0908626	0.0396743	206
ENSSSCG00000031866	ENSSSCT00000051854	protein_coding	TIMP3	85.7122	107.782	83.274	-0.372178	0.000420153	0.065596	0.00941297	359
ENSSSCG00000021343	ENSSSCT00000061130	protein_coding	ZEB2	18.2543	21.8386	16.6851	-0.388319	0.00089619	0.0899855	0.015198	235
ENSSSCG00000005436	ENSSSCT00000005980	protein_coding	RAD23B	67.5859	69.75	52.8347	-0.400709	0.000813325	0.0869207	0.041219	265
ENSSSCG00000009944	ENSSSCT00000010896	protein_coding	CORO1C	34.1276	42.7366	32.2046	-0.408205	0.000316349	0.0577341	0.00387761	227
ENSSSCG00000033144	ENSSSCT00000039964	protein_coding	YTHDF3	15.4059	22.1217	16.4986	-0.423121	3.54017e-05	0.0238476	0.0254114	335
ENSSSCG00000008829	ENSSSCT00000047151	protein_coding	OCIAD2	8.12465	9.88968	7.34102	-0.429943	0.00053683	0.0727416	0.00979822	237
ENSSSCG00000003839	ENSSSCT00000054751	protein_coding		111.676	148.716	110.294	-0.43121	0.000332137	0.0592172	0.0305108	355
ENSSSCG00000013260	ENSSSCT00000046360	protein_coding	MDK	241.766	322.368	236.667	-0.445852	0.00041232	0.0647755	0.0331673	383
ENSSSCG00000017169	ENSSSCT00000018693	protein_coding	SEC14L1	23.0981	28.4582	20.7818	-0.45352	7.52698e-05	0.0312724	0.00104123	230
ENSSSCG00000005102	ENSSSCT00000005624	protein_coding	AEN	22.0192	26.2837	19.1784	-0.454689	0.000734605	0.083932	0.00294694	239
ENSSSCG00000038509	ENSSSCT00000046510	protein_coding	NOTCH1	13.2121	18.1847	13.0639	-0.477138	0.0005464	0.0727416	0.0303985	380
ENSSSCG00000033299	ENSSSCT00000059360	protein_coding	FLNA	144.076	161.323	114.327	-0.496783	5.08879e-05	0.0267536	0.00285791	276
ENSSSCG00000007423	ENSSSCT00000008126	protein_coding	UBE2C	58.3898	59.1406	41.6923	-0.504367	0.00036844	0.0617408	0.00599239	199
ENSSSCG00000021322	ENSSSCT00000042462	protein_coding		2.83264	2.7898	1.93738	-0.526052	0.000581227	0.0749216	0.0158542	198
ENSSSCG00000046214	ENSSSCT00000077223	protein_coding	IFT22	1.93627	1.906	1.28431	-0.569551	0.000178764	0.0459197	0.0222508	194
ENSSSCG00000021911	ENSSSCT00000038980	protein_coding	NDRG4	30.2848	31.3741	20.995	-0.579529	0.000425366	0.0657969	0.006148	202
ENSSSCG00000027607	ENSSSCT00000034652	protein_coding	IER3	103.145	142.241	94.8222	-0.585041	0.00110292	0.097616	0.0454003	229
ENSSSCG00000033873	ENSSSCT00000047982	protein_coding	TRMT44	2.2803	1.82878	1.21769	-0.586728	5.17632e-06	0.00800866	0.0332011	43
ENSSSCG00000006062	ENSSSCT00000037127	protein_coding	YWHAZ	92.6065	107.677	71.4797	-0.591108	0.000119683	0.0403806	0.00416514	271
ENSSSCG00000037832	ENSSSCT00000045217	protein_coding	PMP22	117.128	141.397	93.8381	-0.591505	0.000408983	0.0646553	0.0010484	184
ENSSSCG00000021210	ENSSSCT00000031507	protein_coding	HIKESHI	4.05753	5.57776	3.69863	-0.592694	0.000146477	0.0444728	0.00307316	228
ENSSSCG00000017251	ENSSSCT00000018780	protein_coding	SOX9	54.388	65.9784	43.7389	-0.593078	0.000933428	0.0905403	0.00071196	175
ENSSSCG00000009650	ENSSSCT00000010579	protein_coding	DOCK5	15.5796	15.2226	10.0375	-0.600819	0.000971949	0.0909206	0.0386974	188
ENSSSCG00000026812	ENSSSCT00000025035	protein_coding	EMG1	93.4864	113.267	74.6375	-0.601754	6.82037e-05	0.0303065	0.000188132	50
ENSSSCG00000028149	ENSSSCT00000078195	protein_coding	THYN1	78.9005	100.299	65.6808	-0.61077	0.000246465	0.0536376	0.00219075	238
ENSSSCG00000037673	ENSSSCT00000049926	protein_coding	BFAR	5.57153	6.07957	3.94716	-0.623156	0.000712104	0.0836274	0.00819769	41
ENSSSCG00000029815	ENSSSCT00000062028	protein_coding	SRGAP1	20.1149	21.5721	13.9552	-0.628364	0.000379382	0.0621248	0.0103501	255
ENSSSCG00000000363	ENSSSCT00000000386	protein_coding	GDF11	3.96231	5.17172	3.33039	-0.634952	0.000338529	0.0601362	0.00228274	47
ENSSSCG00000017273	ENSSSCT00000073076	protein_coding	PSMD12	40.8292	48.9874	31.4327	-0.640145	0.000351371	0.0612508	0.00168644	275
ENSSSCG00000008593	ENSSSCT00000044456	protein_coding	KLHL29	10.7014	12.7435	8.11209	-0.651619	0.00111607	0.0982613	0.00681187	183
ENSSSCG00000037508	ENSSSCT00000061208	protein_coding	GSN	105.22	114.442	72.6191	-0.656195	0.0011128	0.0981449	0.00422141	201
ENSSSCG00000001025	ENSSSCT00000001118	protein_coding	DSP	35.3438	38.9452	24.464	-0.670785	0.00069233	0.0826718	0.00269184	176
ENSSSCG00000032601	ENSSSCT00000047842	protein_coding	RASSF2	15.122	18.5414	11.5697	-0.6804	0.000474819	0.0687899	0.0113455	272
ENSSSCG00000040203	ENSSSCT00000053137	protein_coding		25.5518	30.0231	18.6467	-0.687152	0.00095089	0.0908626	0.00469152	179
ENSSSCG00000015009	ENSSSCT00000016373	protein_coding	POGLUT3	5.08471	6.75151	4.18855	-0.68876	0.000759288	0.084214	0.00240789	234
ENSSSCG00000039222	ENSSSCT00000050105	protein_coding		441.461	519.104	316.583	-0.71344	0.000602254	0.0761801	0.00407711	185
ENSSSCG00000006610	ENSSSCT00000088411	protein_coding	S100A11	200.55	226.259	137.719	-0.716245	0.000545922	0.0727416	0.0185152	277
ENSSSCG00000015850	ENSSSCT00000017258	protein_coding	DUSP4	113.428	137.724	83.6444	-0.719442	2.71155e-05	0.0206538	4.89817e-05	180
ENSSSCG00000002639	ENSSSCT00000002929	protein_coding		7.53091	7.63847	4.60726	-0.729376	0.000278961	0.0554305	0.013861	192
ENSSSCG00000007839	ENSSSCT00000049675	protein_coding	EEF2K	4.15036	4.76434	2.87194	-0.730252	0.00112752	0.0990287	0.00369654	40
ENSSSCG00000005970	ENSSSCT00000006553	protein_coding	SQLE	29.3532	41.8511	24.9743	-0.744822	0.000255833	0.0541243	0.00944112	232
ENSSSCG00000023298	ENSSSCT00000023746	protein_coding	SRXN1	93.394	108.918	64.7183	-0.750994	0.000252112	0.0539327	0.012677	251
ENSSSCG00000014232	ENSSSCT00000015550	protein_coding	LOX	14.8351	17.6871	10.4985	-0.752515	3.55779e-05	0.0238476	0.000760092	273
ENSSSCG00000000528	ENSSSCT00000000570	protein_coding	PKP2	3.14907	3.43449	2.00531	-0.776268	0.000250667	0.0538527	0.025709	266
ENSSSCG00000015507	ENSSSCT00000045579	protein_coding	TNN	4.28928	5.51369	3.12501	-0.819157	5.03697e-05	0.0267536	0.000171606	49
ENSSSCG00000022192	ENSSSCT00000039276	protein_coding	NCAPD3	8.50236	9.81663	5.56146	-0.819763	0.00105816	0.0949924	0.00350723	177
ENSSSCG00000044660	ENSSSCT00000068915	pseudogene		2.70915	3.75016	2.03567	-0.881447	0.000974523	0.0909206	0.023895	208
ENSSSCG00000013297	ENSSSCT00000080116	protein_coding	CD44	60.2822	80.6345	42.8316	-0.912722	0.000525076	0.07173	0.00569231	236
ENSSSCG00000035058	ENSSSCT00000065198	protein_coding	PID1	14.8283	22.8058	12.1028	-0.914058	4.5978e-05	0.0267536	0.0011379	231
ENSSSCG00000039983	ENSSSCT00000048313	protein_coding	GJA4	9.33943	14.2586	7.49435	-0.927961	0.000125006	0.040544	0.00225539	46
ENSSSCG00000007155	ENSSSCT00000073640	protein_coding	C20orf194	5.83699	6.14927	3.16825	-0.956731	0.00109137	0.0968076	0.0103188	200
ENSSSCG00000013354	ENSSSCT00000014585	protein_coding	CSRP3	69.6521	116.855	59.9138	-0.963754	0.000286681	0.0560455	0.0103548	356
ENSSSCG00000016285	ENSSSCT00000017733	protein_coding	ECEL1	14.8967	17.1799	8.80713	-0.96398	3.09109e-05	0.0216275	0.00109105	274
ENSSSCG00000024975	ENSSSCT00000026077	protein_coding	NR5A2	29.9992	38.0708	18.4731	-1.04326	0.00109093	0.0968076	0.00274139	178
ENSSSCG00000017668	ENSSSCT00000039134	protein_coding	VMP1	7.17036	9.7127	4.61011	-1.07507	2.70367e-05	0.0206538	3.41453e-05	181
ENSSSCG00000000059	ENSSSCT00000000065	protein_coding	XRCC6	15.0058	22.0487	10.0926	-1.12739	0.000361963	0.0613642	0.00554742	45
ENSSSCG00000024496	ENSSSCT00000045686	protein_coding	NSUN7	12.4338	18.7402	8.23738	-1.18588	0.000271333	0.055233	0.000405673	182
ENSSSCG00000029536	ENSSSCT00000041146	protein_coding	SCTR	11.6797	23.2823	9.76589	-1.25341	0.000687377	0.0824721	0.0110313	379
ENSSSCG00000001229	ENSSSCT00000034266	protein_coding		17.0532	26.7841	10.6891	-1.32524	0.000411957	0.0647755	0.00282752	48
ENSSSCG00000033537	ENSSSCT00000066689	lncRNA		4.415	4.66886	1.7068	-1.45177	0.000820517	0.0872073	0.0185583	190
ENSSSCG00000012996	ENSSSCT00000014206	protein_coding	CDC42EP2	3.62232	6.55664	1.99487	-1.71666	0.000174253	0.0459197	0.000641298	233
ENSSSCG00000041364	ENSSSCT00000073919	protein_coding		100.571	155.731	44.6743	-1.80154	1.00308e-06	0.00336247	5.81457e-05	44
ENSSSCG00000008448	ENSSSCT00000009250	protein_coding	PREPL	7.69697	9.72471	2.68251	-1.85807	1.22098e-06	0.00361065	3.34278e-06	197
ENSSSCG00000014833	ENSSSCT00000084408	protein_coding	UCP2	7.26781	12.2817	2.8891	-2.08782	0.000786893	0.0852758	0.0180034	210
